# Supplementary material for: Staged identification of CAP in fever patients across epidemic environments: modeling & validation
Source: Sci Rep. 2025 Dec 18;16:258. doi: 10.1038/s41598-025-29689-6 (PMC12770393; doi:10.1038/s41598-025-29689-6)
Supplement: Supplementary file 1 — Supplementary Material 1 [file 41598_2025_29689_MOESM1_ESM.r]

#open data
#data is the 1781 patients for internal validation
#datab is 1781 's lab variables (blood test +CRP)
#data_waibu_qianbanjie is the 210 patients for external validation
#load packages
library(glmnet)
library(ggplot2)
library(corrplot)
library(gridExtra)
library(caret)
library(pROC)
library(xgboost)
library(ada)
library(ROCR)
library(shiny)
library(shapviz)
library(car)
library(DALEX)
library(reshape2)
library(klaR)
library(gbm)
library(readxl)
library(dcurves)
library(catboost)# this package only on github, not the r-cran
library(dplyr)
library(compareGroups)
library(poLCA)
library(tidyr)
library(forestplot)
library(boot)
library(mclust)
library(rms)
library(PredictABEL)
library(patchwork)
# group compare in 1781
data_jx<-data.frame(data) # data_jx for compare
str(data_jx)
data_jx$feiyan<-as.factor(data_jx$feiyan) # pneumonia
data_jx$sex<-as.factor(data_jx$sex) # sex
data_jx$yongyaoshi<-as.factor(data_jx$yongyaoshi) # medication history
data_jx$jierezhentong<-as.factor(data_jx$jierezhentong) #  used antipyretics
data_jx$kangshengsu<-as.factor(data_jx$kangshengsu) # used antibiotics
data_jx$kangbingdu<-as.factor(data_jx$kangbingdu) # used antivirals
data_jx$xuanfeijiebiao<-as.factor(data_jx$xuanfeijiebiao) # TCM_XFJB
data_jx$xierejiedu<-as.factor(data_jx$xierejiedu) # TCM_XRJD
data_jx$wenlisanhan<-as.factor(data_jx$wenlisanhan) # TCM_WLSH
data_jx$fare<-as.factor(data_jx$fare) # heat_feeling
data_jx$wuhan<-as.factor(data_jx$wuhan) # cold_feeling
data_jx$toushentong<-as.factor(data_jx$toushentong) # headache and body pain
data_jx$xiongtong<-as.factor(data_jx$xiongtong) # chest pain
data_jx$futong<-as.factor(data_jx$futong) # abdominal pain
data_jx$biseliuti<-as.factor(data_jx$biseliuti) # nasal congestion
data_jx$yanbubushi<-as.factor(data_jx$yanbubushi) # pharyngeal discomfort
data_jx$kesou<-as.factor(data_jx$kesou) # cough
data_jx$qichuan<-as.factor(data_jx$qichuan) # dyspnea
data_jx$xiongmen<-as.factor(data_jx$xiongmen) # chest tightness
data_jx$exinoutu<-as.factor(data_jx$exinoutu) # nausea and vomiting
data_jx$fuxie<-as.factor(data_jx$fuxie) # diarrhea
data_jx$fali<-as.factor(data_jx$fali) # fatigue
data_jx$nacha<-as.factor(data_jx$nacha) # poor appetite
data_jx$shenzhiyichang<-as.factor(data_jx$shenzhiyichang) # altered mental status
data_jx$xinxueguan<-as.factor(data_jx$xinxueguan) # cardiovascular disease
data_jx$huxi<-as.factor(data_jx$huxi) # respiratory disease
data_jx$shenjing<-as.factor(data_jx$shenjing) # neurological disease
data_jx$neifenmi<-as.factor(data_jx$neifenmi) # endocrine disease
data_jx$shenzang<-as.factor(data_jx$shenzang) # kidney disease
data_jx$xueye<-as.factor(data_jx$xueye) #  blood disorders
data_jx$zhongliumianyi<-as.factor(data_jx$zhongliumianyi) # oncological or immune diseases
str(data_jx)
compareGroups(feiyan~.,data=data_jx)
compareGroups(feiyan~., data=data_jx, 
              method = c(chol=NA), 
              alpha= (0.05/40))# adjust p to 0.05/40~0.001
jxbiao<-compareGroups(feiyan~., data=data_jx, 
                      method = c(chol=NA), 
                      alpha= (0.05/40))
jxtable<-createTable(jxbiao,show.ratio=TRUE)
print(jxtable,which.table="descr")
#days,age,tmax,pharyngeal discomfort,cough,dyspnea,altered mental status has meaningful p value
forest_dataor <- data.frame(
  Variable = c("days", "sex", "age", "tmax", 
               "medication history", 
               "used antipyretics", "used antibiotics",
               "used antivirals","TCM_xuanfeijiebiao",
               "TCM_xierejiedu","TCM_wenlisanhan",
               "heat feeling","cold feeling",
               "headache and body pain","chest pain",
               "abdominal pain","nasal congestion",
               "pharyngeal discomfort","cough","dyspnea",
               "chest tightness","nausea and vomiting",
               "diarrhea","fatigue","poor appetite",
               "altered mental status","cardiovascular disease",
               "respiratory disease","neurological disease",
               "endocrine disease","kidney disease",
               "blood disorders","oncological or immune diseases",
               "NEU","LYM","PLT","CRP","NLR","CRP/PLT"),
  OR = c(1.04,1.12,1.06,1.47,0.97,0.84,0.94,
         2.68,0.74,0.88,1,0.83,1.01,
         0.49,3.92,3.41,0.64,0.27,1.73,4.56,
         1.18,1.74,2.01,0.80,1,14.4,1.38,
         1.83,1.36,1.34,0.96,1.52,1.10,
         1.14,0.54,1.00,1.02,1.09,28.7),  # or
  Lower_CI = c(1.02,0.89,1.05,1.24,0.76,0.65,0.70,
               0.31,0.57,0.64,1,0.59,0.68,
               0.29,0.10,1.07,0.33,0.18,1.27,2.33,
               0.16,0.78,0.99,0.63,1,7.49,1.04,
               1.15,0.88,0.91,0.41,0.62,0.62,
               1.11,0.43,1,1.02,1.07,16.8),  # 95%lower
  Upper_CI = c(1.07,1.41,1.06,1.75,1.25,1.08,1.24,
               17.7,0.95,1.19,1,1.19,1.47,
               0.78,153,10.5,1.12,0.39,2.34,8.99,
               5.06,3.61,3.89,1.02,1,30.1,1.82,
               2.83,2.04,1.93,2.01,3.36,1.84,
               1.17,0.67,1,1.02,1.10,49.1),  # 95%uper
  P_value = c(0.001,0.354,0.001,0.001,0.811,0.184,0.647,
              0.329,0.019,0.406,1,0.302,0.952,
              0.002,0.407,0.039,0.124,0.001,0.001,0.001,
              0.844,0.169,0.055,0.069,1,0.001,0.025,
              0.011,0.164,0.136,0.926,0.337,0.738,
              0.001,0.001,0.115,0.001,0.001,0.001)  # pvalue
)
# draw forest plot
forest_dataor$Labeltext <- with(forest_dataor, 
                                paste0("OR: ", round(OR, 2), 
                                       " [95% CI: ", round(Lower_CI, 2), 
                                       ", ", round(Upper_CI, 2), 
                                       "], p = ", round(P_value, 4)))
forestplot(labeltext = paste0(forest_dataor$Variable, " (OR = ", round(forest_dataor$OR,4), ")"),  
           mean = forest_dataor$OR,             
           lower = forest_dataor$Lower_CI,
           upper = forest_dataor$Upper_CI, 
           zero = 1,
           boxsize = 0.5,
           col = fpColors(box = "royalblue", summary = "royalblue", line = "darkblue"), 
           xlab = "Odds Ratio",                
           title = "Forest Plot of All Variables",
           is.summary = rep(FALSE, nrow(forest_dataor)), 
           clip = c(0.1, 5),                 
           xlog = TRUE,                     
           new_page = TRUE)        
# lasso select variable
x <- as.matrix(data[ ,c(2:34)])
y <- as.matrix(data$feiyan)
summary(x)
summary(y)
set.seed(1234)
lasso <- glmnet(x,y,alpha=1,family="binomial",nlambda = 100)
print(lasso)
plot(lasso, xvar = "lambda", label = TRUE)
# lambda
cv <- cv.glmnet(x, y, family="binomial", alpha = 1, nfolds=10)
plot(cv)
print(cv)
# lambda.min/ labmda.1se
lambda_min <- cv$lambda.min
lambda_min
lambda_1se <- cv$lambda.1se
lambda_1se
#choose lambda.min
coef_cv <- coef(lasso,s=c(cv$lambda.min,cv$lambda.1se))
coef_cv
coef_cv_min <- coef(lasso, s=cv$lambda.min)
coef_cv_min
coef_cv_min <- as.matrix(coef_cv_min)
coef_cv_min <- data.frame(coef_cv_min)
vars <- row.names(coef_cv_min)
vars <- data.frame(variable=vars,coef=coef_cv_min$s1)
nonzero_vars <- vars[vars$coef!=0,]
# remove"intercept"
selected_features <- nonzero_vars[-1,]
selected_features
# three strategies compare by randomforest modeling
# lasso strategy
lasso_data <- data[,selected_features$variable]
str(lasso_data)
lasso_data$feiyan<-data$feiyan
lasso_data$feiyan <- as.factor(lasso_data$feiyan)
levels(lasso_data$feiyan) <- make.names(levels(lasso_data$feiyan))
data$feiyan <- as.factor(data$feiyan)
levels(data$feiyan) <- make.names(levels(data$feiyan))
fitControl <- trainControl(
  method = 'cv',                   # full data's 10 folds cross validation without random cut
  number = 10,                      # 10 folds
  savePredictions = 'final',       
  classProbs = TRUE,               
  summaryFunction = twoClassSummary  
)
set.seed(2024)
model_rf_lasso = train(feiyan ~ ., data=lasso_data, method='rf', tuneLength=5, trControl =fitControl)
print(model_rf_lasso)
# model_rf_lasso AUC 0.79 in 10 folds cross validation
#
# full variables strategy
set.seed(2025)
model_rf_all = train(feiyan ~ ., data=data, method='rf', tuneLength=5, trControl =fitControl)
print(model_rf_all)
# model_rf_all AUC 0.78 in 10 folds cross validation
#
# p value strategy
set.seed(2026)
model_rf_p = train(feiyan ~ age+tmax+days+shenzhiyichang+yanbubushi+kesou+qichuan, data=data, method='rf', tuneLength=5, trControl =fitControl)
print(model_rf_p)
# model_rf_p AUC 0.80 in 10 folds cross validation
#
# importance compare
importance_rf_all <- varImp(model_rf_all, scale = FALSE)
importance_rf_lasso <- varImp(model_rf_lasso, scale = FALSE)
importance_rf_p <- varImp(model_rf_p, scale = FALSE)
print(importance_rf_all)
print(importance_rf_lasso)
print(importance_rf_p)
plot(importance_rf_all)
plot(importance_rf_lasso)
plot(importance_rf_p)
#
# choose p value strategy
# new data by p value
new_data_x <- data[, c("days", "age", "tmax", "yanbubushi", "kesou", "qichuan", "shenzhiyichang", "feiyan")]
head(new_data_x)
new_data_x$feiyan <- as.factor(new_data_x$feiyan)
levels(new_data_x$feiyan) <- make.names(levels(new_data_x$feiyan))
# try interaction strategy with age
new_data_x$age_tmax<-new_data_x$age*new_data_x$tmax
new_data_x$age_days<-new_data_x$age*new_data_x$days
new_data_x$age_shenzhiyichang<-new_data_x$age*new_data_x$shenzhiyichang
new_data_x$age_yanbubushi<-new_data_x$age*new_data_x$yanbubushi
new_data_x$age_kesou<-new_data_x$age*new_data_x$kesou
new_data_x$age_qichuan<-new_data_x$age*new_data_x$qichuan
head(new_data_x)
# x = interaction 
set.seed(3024)
model_rf_x= train(feiyan ~.,data=new_data_x, method='rf', tuneLength=5, trControl =fitControl)
print(model_rf_x)
# model_rf_x AUC 0.80 in 10 folds cross validation
# with/without interaction compare 
importance_rf_x <- varImp(model_rf_x, scale = FALSE)
print(importance_rf_x)
plot(importance_rf_x)
modelrf<-list(full_rf_model=model_rf_all,
              lasso_short_rf_model=model_rf_lasso,
              pvalue_sig_rf_model=model_rf_p,
              interaction_rf_model=model_rf_x)
modelrf_compare <- resamples(modelrf)
summary(modelrf_compare)
scales_rf <- list(x=list(relation="free"), y=list(relation="free"))
bwplot(modelrf_compare, scales=scales_rf)
# interaction is better 
# modeling with different machine learning algorithms
# 
# xgboost
set.seed(3025) 
model_xgb_x = train(feiyan ~.,data=new_data_x,method = 'xgbTree',trControl = fitControl,verbose = FALSE)
print(model_xgb_x)
# model_xgb_x AUC 0.79 in 10 folds cross validation
#
# adaboost
ada_grid_x <- expand.grid(iter = c(50, 100, 150),maxdepth = c(1, 2, 3),nu = c(0.1, 0.2, 0.3))
set.seed(3026)
model_ada_x = train(feiyan ~.,data=new_data_x, method = "ada",trControl = fitControl,tuneGrid = ada_grid_x)
print(model_ada_x)
# model_ada_x AUC 0.79 in 10 folds cross validation
#
# logistic
set.seed(3027)
model_logit_x = train(feiyan ~.,data=new_data_x, method='glm', family='binomial', trControl=fitControl)
print(model_logit_x)
# model_logit_x AUC 0.79 in 10 folds cross validation
#
# logit_net
lambda_values_x <- 10^seq(-3, 3, length = 100) 
alpha_values_x <- c(0, 0.1, 0.5, 1) 
tuning_grid_x <- expand.grid(alpha = alpha_values_x, lambda = lambda_values_x)
set.seed(3028)
model_lgn_x = train(feiyan ~.,data=new_data_x, method = "glmnet", trControl = fitControl, tuneGrid = tuning_grid_x, 
                    family = "binomial", type.measure = "ROC")
print(model_lgn_x)
# model_lgn_x AUC 0.80 in 10 folds cross validation 
#
# compare five best model on 10-folds cross validation 
modelx<-list(random_forest=model_rf_x,
             xgboost=model_xgb_x,
             adaboost=model_ada_x,
             logistic=model_logit_x,
             logistic_net=model_lgn_x)
modelx_compare <- resamples(modelx)
summary(modelx_compare)
scales_x <- list(x=list(relation="free"), y=list(relation="free"))
bwplot(modelx_compare, scales=scales_x)
#
# add another machine learning algorithms --- catboost
# catboost has its own codes of validation, 
# not the same way as five algorithma above
#
# new_data_x as internal validation (1781)
# data_waibu_qianbanjie as external validation (210)
#
# tip:data_waibu_qianbanjie contains 210, 
#     which is the first half of the remaining,
#     after inclusion and exclusion to the external validation of 300
#
library(catboost)
new_data_x$feiyan_binary <- as.numeric(new_data_x$feiyan) - 1
library(dplyr)
dataAspl <- new_data_x %>%
  select(-feiyan, -feiyan_binary)
head(dataAspl)
train_poolA <- catboost.load_pool(data = dataAspl,label = as.numeric(as.character(new_data_x$feiyan_binary)))
test_poolA <- catboost.load_pool(data = new_data_x,as.numeric(as.character(new_data_x$feiyan_binary)))
actual_labelsA <- new_data_x$feiyan
actual_labelsSLA <- data_waibu_qianbanjie$feiyan
test_poolAA <- catboost.load_pool(data = data_waibu_qianbanjie,label = as.numeric(as.character(data_waibu_qianbanjie$feiyan)))
auc_resultsa <- data.frame(iterations = integer(), aucCATAA = numeric())
for (iter in 1:500) {
  catA <- catboost.train(train_poolA, NULL,
                         params = list(loss_function = 'Logloss', 
                                       eval_metric = 'AUC',
                                       iterations = iter))
  pred_probCATAA <- catboost.predict(catA, test_poolAA, prediction_type = "Probability")
  pred_objCATAA <- prediction(pred_probCATAA, actual_labelsSLA)
  aucCATAA <- performance(pred_objCATAA, "auc")
  aucCATAA <- unlist(aucCATAA@y.values)
  auc_resultsa <- rbind(auc_resultsa, data.frame(iterations = iter, aucCATAA = aucCATAA))
}
print(auc_resultsa)
# 3 is best iter
catA<-catboost.train(train_poolA,NULL,
                     params=list(loss_function='Logloss',
                                 eval_metric='AUC',
                                 iterations=3))
catA_cv<-catboost.cv(train_poolA,fold_count=10,#交叉验证
                     params=list(loss_function='Logloss',
                                 eval_metric='AUC'))
catA_cv<-data.frame(catA_cv)
catA_cv$test.AUC.mean[3]
# catA AUC 0.79 in 10 folds cross validation
pred_probCATA <- catboost.predict(catA, test_poolA, prediction_type = "Probability")
pred_objCATA <- prediction(pred_probCATA, actual_labelsA)
aucCATA <- performance(pred_objCATA, "auc")
aucCATA <- unlist(aucCATA@y.values)
print(aucCATA)
# catA AUC 0.80 in internal validation
test_poolAA <- catboost.load_pool(data = data_waibu_qianbanjie,label = as.numeric(as.character(data_waibu_qianbanjie$feiyan)))
pred_probCATAA <- catboost.predict(catA, test_poolAA, prediction_type = "Probability")
pred_objCATAA <- prediction(pred_probCATAA, actual_labelsSLA)
aucCATAA <- performance(pred_objCATAA, "auc")
aucCATAA <- unlist(aucCATAA@y.values)
print(aucCATAA)
# catA AUC 0.80 in external validation
#
# compare the five best model and catboost 
#
# 1781 as internal validation
# 210 as external validation
#
library(boot)
newpreds <- list(
  random_forest = predict(model_rf_x, newdata = new_data_x, type = "prob")[,2],
  xgboost = predict(model_xgb_x, newdata = new_data_x, type = "prob")[,2],
  adaboost = predict(model_ada_x, newdata = new_data_x, type = "prob")[,2],
  logistic = predict(model_logit_x, newdata = new_data_x, type = "prob")[,2],
  logistic_net = predict(model_lgn_x, newdata = new_data_x, type = "prob")[,2],
  catboost = pred_probCATA
) # +catboost = newpreds
roc_results <- lapply(names(newpreds), function(model_name) {
  pred_probs <- newpreds[[model_name]]
  true_class <- new_data_x$feiyan
  pred <- prediction(pred_probs, true_class)
  auc <- unlist(slot(performance(pred, "auc"), "y.values"))
  boot_auc <- boot(pred_probs, statistic = function(pred_probs, i) {
    pred_i <- prediction(pred_probs[i], true_class[i])
    unlist(slot(performance(pred_i, "auc"), "y.values"))
  }, R = 1000) # bootstrap for 1000
  ci_lower <- quantile(boot_auc$t, probs = 0.025)
  ci_upper <- quantile(boot_auc$t, probs = 0.975)
  return(data.frame(model = model_name, auc = auc, ci_lower = ci_lower, ci_upper = ci_upper))
})
roc_df <- do.call(rbind, roc_results)
str(roc_df)
roc_curve_df <- data.frame()
for(model_name in names(newpreds)) {
  pred_probs <- newpreds[[model_name]]
  true_class <- new_data_x$feiyan
  pred <- prediction(pred_probs, true_class)
  perf <- performance(pred, "tpr", "fpr")
  df <- data.frame(fpr=unlist(perf@x.values), tpr=unlist(perf@y.values), model=model_name)
  roc_curve_df <- rbind(roc_curve_df, df)
}
ggplot(roc_curve_df, aes(x=fpr, y=tpr, color=model, linetype=model)) +
  geom_line(size=1) +
  geom_abline(intercept=0, slope=1, linetype=2, color="gray", size=1) +
  labs(title="ROC Curves", x="False Positive Rate", y="True Positive Rate") +
  theme_minimal() +
  theme(legend.position = "bottom") +
  scale_color_discrete(name="Model") +
  scale_linetype_discrete(name="Model") +
  guides(color=guide_legend(title.position="top", title.hjust=0.5),
         linetype=guide_legend(title.position="top", title.hjust=0.5))
print(roc_df)
# internal validation
#
#model       auc  ci_lower  ci_upper
#2.5%  random_forest 0.9401814 0.9288914 0.9516614
#2.5%1       xgboost 0.8205588 0.7968989 0.8460816
#2.5%2      adaboost 0.8512745 0.8285493 0.8698375
#2.5%3      logistic 0.7996615 0.7730157 0.8258508
#2.5%4  logistic_net 0.7971677 0.7702585 0.8233492
#2.5%5      catboost 0.7995018 0.7727276 0.8266350
#
pred_list1 <- list(
  random_forest = predict(model_rf_x, newdata = new_data_x, type = "prob")[,2],
  xgboost = predict(model_xgb_x, newdata = new_data_x, type = "prob")[,2],
  adaboost = predict(model_ada_x, newdata = new_data_x, type = "prob")[,2],
  logistic = predict(model_logit_x, newdata = new_data_x, type = "prob")[,2],
  logistic_net = predict(model_lgn_x, newdata = new_data_x, type = "prob")[,2],
  catboost = pred_probCATA
)# +catboost
roc_curves1 <- lapply(pred_list1, function(pred) {
  performance(prediction(pred, actual_labelsA), "tpr", "fpr")
})
auc_values1 <- c()
for(i in 1:length(pred_list1)) {
  pred <- prediction(pred_list1[[i]], new_data_x$feiyan)
  perf <- performance(pred, "auc")
  auc_value <- unlist(perf@y.values)
  auc_values1 <- c(auc_values1, auc_value)
}
auc_values1
auc_df1 <- data.frame(Model = c(names(modelx),"catboost"), AUC = auc_values1)
auc_df_sorted1 <- auc_df1[order(auc_df1$AUC, decreasing = TRUE),]
auc_df_sorted1
colors1 <- rainbow(length(modelx)+1)
plot(0, 0, type = "n", xlab = "False Positive Rate", ylab = "True Positive Rate", main = "ROC Curves of α_Models on Internal Data", xlim = c(0, 1), ylim = c(0, 1))
for(i in 1:nrow(auc_df_sorted1)) {
  model_name <- auc_df_sorted1$Model[i]
  model_index <- which(c(names(modelx),"catboost") == model_name)
  lines(roc_curves1[[model_index]]@x.values[[1]], roc_curves1[[model_index]]@y.values[[1]], col = colors1[i], lwd = 2)
}
abline(a = 0, b = 1, lty = 2, col = "gray")
legend("bottomright", legend = sprintf("%s's AUC = %.2f", auc_df_sorted1$Model, auc_df_sorted1$AUC), col = colors1, lwd = 2)
auc_df_sorted1
# internal validation
#
#Model       AUC
#1 random_forest 0.9401814
#3      adaboost 0.8512745
#2       xgboost 0.8205588
#4      logistic 0.7996615
#6      catboost 0.7995018
#5  logistic_net 0.7971677
#
# now do external validation
library(boot)
preds_wb <- list(
  random_forest = predict(model_rf_x, newdata = data_waibu_qianbanjie, type = "prob")[,2],
  xgboost = predict(model_xgb_x, newdata = data_waibu_qianbanjie, type = "prob")[,2],
  adaboost = predict(model_ada_x, newdata = data_waibu_qianbanjie, type = "prob")[,2],
  logistic = predict(model_logit_x, newdata = data_waibu_qianbanjie, type = "prob")[,2],
  logistic_net = predict(model_lgn_x, newdata = data_waibu_qianbanjie, type = "prob")[,2],
  catboost=pred_probCATAA
)
roc_results_wb <- lapply(names(preds_wb), function(model_name) {
  pred_probs_wb <- preds_wb[[model_name]]
  true_class_wb <- data_waibu_qianbanjie$feiyan_binary
  pred_wb <- prediction(pred_probs_wb, true_class_wb)
  auc_wb <- unlist(slot(performance(pred_wb, "auc"), "y.values"))
  boot_auc_wb <- boot(pred_probs_wb, statistic = function(pred_probs_wb, i) {
    pred_i_wb <- prediction(pred_probs_wb[i], true_class_wb[i])
    unlist(slot(performance(pred_i_wb, "auc"), "y.values"))
  }, R = 1000) 
  ci_lower_wb <- quantile(boot_auc_wb$t, probs = 0.025)
  ci_upper_wb <- quantile(boot_auc_wb$t, probs = 0.975)
  return(data.frame(model = model_name, auc = auc_wb, ci_lower = ci_lower_wb, ci_upper = ci_upper_wb))
})
roc_df_wb <- do.call(rbind, roc_results_wb)
str(roc_df_wb)
roc_curve_df_wb <- data.frame()
for(model_name in names(preds_wb)) {
  pred_probs_wb <- preds_wb[[model_name]]
  true_class_wb <- data_waibu_qianbanjie$feiyan
  pred_wb <- prediction(pred_probs_wb, true_class_wb)
  perf_wb <- performance(pred_wb, "tpr", "fpr")
  df_wb <- data.frame(fpr=unlist(perf_wb@x.values), tpr=unlist(perf_wb@y.values), model=model_name)
  roc_curve_df_wb <- rbind(roc_curve_df_wb, df_wb)
}
ggplot(roc_curve_df_wb, aes(x=fpr, y=tpr, color=model, linetype=model)) +
  geom_line(size=1) +
  geom_abline(intercept=0, slope=1, linetype=2, color="gray", size=1) +
  labs(title="ROC Curves", x="False Positive Rate", y="True Positive Rate") +
  theme_minimal() +
  theme(legend.position = "bottom") +
  scale_color_discrete(name="Model") +
  scale_linetype_discrete(name="Model") +
  guides(color=guide_legend(title.position="top", title.hjust=0.5),
         linetype=guide_legend(title.position="top", title.hjust=0.5))
print(roc_df_wb)
# external validation
#
#model       auc  ci_lower  ci_upper
#2.5%  random_forest 0.7550403 0.6481889 0.8572132
#2.5%1       xgboost 0.7653450 0.6613835 0.8645781
#2.5%2      adaboost 0.7412634 0.6214644 0.8417069
#2.5%3      logistic 0.7547043 0.6532037 0.8456623
#2.5%4  logistic_net 0.7659050 0.6734611 0.8487810
#2.5%5      catboost 0.7959229 0.7122514 0.8714572
#
pred_list11<-preds_wb
roc_curves11 <- lapply(pred_list11, function(pred) {
  performance(prediction(pred, data_waibu_qianbanjie$feiyan_binary), "tpr", "fpr")
})
auc_values11 <- c()
for(i in 1:length(pred_list11)) {
  pred <- prediction(pred_list11[[i]], data_waibu_qianbanjie$feiyan_binary)
  perf <- performance(pred, "auc")
  auc_value <- unlist(perf@y.values)
  auc_values11 <- c(auc_values11, auc_value)
}
auc_df11 <- data.frame(Model = c(names(modelx),"catboost"), AUC = auc_values11)
auc_df_sorted11 <- auc_df11[order(auc_df11$AUC, decreasing = TRUE),]
colors11 <- rainbow(length(modelx)+1)
plot(0, 0, type = "n", xlab = "False Positive Rate", ylab = "True Positive Rate", main = "ROC Curves of α_Models on External Data", xlim = c(0, 1), ylim = c(0, 1))
for(i in 1:nrow(auc_df_sorted11)) {
  model_name <- auc_df_sorted11$Model[i]
  model_index <- which(c(names(modelx),"catboost") == model_name)
  lines(roc_curves11[[model_index]]@x.values[[1]], roc_curves11[[model_index]]@y.values[[1]], col = colors1[i], lwd = 2)
}
abline(a = 0, b = 1, lty = 2, col = "gray")
legend("bottomright", legend = sprintf("%s's AUC = %.2f", auc_df_sorted11$Model, auc_df_sorted11$AUC), col = colors1, lwd = 2)
auc_df_sorted11
# external validation
#
#Model       AUC
#6      catboost 0.7959229
#5  logistic_net 0.7659050
#2       xgboost 0.7653450
#1 random_forest 0.7550403
#4      logistic 0.7547043
#3      adaboost 0.7412634
#
# catboost is the best α_model --- catA
#
# now add laboratory test
#
# datab also of 1781
# but only laboratory test part
#
head(datab)
datab$crp_plt_ratio <- datab$crp / datab$plt
data_waibu_qianbanjie$crp_plt_ratio <- data_waibu_qianbanjie$crp / data_waibu_qianbanjie$plt
compareGroups(feiyan~.,data=datab)
compareGroups(feiyan~., data=datab, 
              alpha= (0.05/17))# adjust p to 0.05/17~0.003
jxbiaob<-compareGroups(feiyan~., data=datab, 
                       alpha= (0.05/17))
jxtableb<-createTable(jxbiaob,show.ratio=TRUE)
print(jxtableb,which.table="descr")
# nlr, crp_plt_ratio had meaningful p value
#
# add two variables to modeling β_model
datadddd<-new_data_x%>%
  select(-feiyan)
head(datadddd)
datadddd$pr_cat_m1<-pred_probCATA
datadddd$crp_plt_ratio<-datab$crp_plt_ratio
datadddd$nlr<-datab$nlr
datadddd$feiyan_binary <- factor(datadddd$feiyan_binary)
levels(datadddd$feiyan_binary) <- c("0", "1")
head(datadddd)
#
# datadddd to build six models 
#
fitControld <- trainControl(
  method = 'cv',                   # 10-fold cross validation
  number = 10,                     
  savePredictions = 'final',       
  classProbs = TRUE,               
  summaryFunction = twoClassSummary  
)
# logistic
set.seed(8888)
datadddd$feiyan_binary <- factor(datadddd$feiyan_binary)
levels(datadddd$feiyan_binary) <- c("no", "yes")
modelb_logit_dddd = train(feiyan_binary ~.,data=datadddd, method='glm', family='binomial',trControl=fitControld)
print(modelb_logit_dddd)
summary(modelb_logit_dddd)
# first logistic AUC 0.82
#
# but p value is not significant
# so short the logistic model
#
set.seed(8888)
modelb_logit_dddd = train(feiyan_binary ~age+pr_cat_m1+crp_plt_ratio+nlr,
                          data=datadddd, method='glm', family='binomial',trControl=fitControld)
print(modelb_logit_dddd)
summary(modelb_logit_dddd)
# second logistic AUC 0.82
#
# randomforest
set.seed(8889)
modelb_rf_dddd = train(feiyan_binary ~age+pr_cat_m1+crp_plt_ratio+nlr, data=datadddd, method='rf',trControl=fitControld)
print(modelb_rf_dddd)
# randomforest AUC 0.78
#
# xgboost
set.seed(8890)
modelb_xgb_dddd = train(feiyan_binary ~age+pr_cat_m1+crp_plt_ratio+nlr,data=datadddd,method = 'xgbTree',trControl=fitControld,verbose = FALSE)
print(modelb_xgb_dddd)
# xgboost AUC 0.81
#
# adaboost
ada_grid_d <- expand.grid(iter = c(50, 100, 150),maxdepth = c(1, 2, 3),nu = c(0.1, 0.2, 0.3))
dataddddada<-datadddd%>%
  select(-c(days,tmax,yanbubushi,
            kesou,qichuan,shenzhiyichang,
            age_tmax,age_days,age_shenzhiyichang,
            age_yanbubushi,age_kesou,age_qichuan))
head(dataddddada)
set.seed(8891)
modelb_ada_dddd = train(feiyan_binary ~.,data=dataddddada,method = "ada",tuneGrid = ada_grid_d,trControl=fitControld)
print(modelb_ada_dddd)
# adaboost AUC 0.81
#
# logistic_net
datadddd$feiyan_binary <- factor(datadddd$feiyan_binary)
levels(datadddd$feiyan_binary) <- c("no", "yes")
lambda_values_d <- 10^seq(-3, 3, length = 100) 
alpha_values_d <- c(0, 0.1, 0.5, 1) 
tuning_grid_d <- expand.grid(alpha = alpha_values_d, lambda = lambda_values_d)
set.seed(8892)
modelb_lgn_dddd = train(feiyan_binary ~age+pr_cat_m1+crp_plt_ratio+nlr,data=datadddd, method = "glmnet", tuneGrid = tuning_grid_d, 
                        family = "binomial", type.measure = "ROC",trControl=fitControld)
print(modelb_lgn_dddd)
# logistic_net AUC 0.81
#
# add catboost
head(datadddd)
dataCATD<-datadddd %>%
  select(age,pr_cat_m1,crp_plt_ratio,nlr)
head(dataCATD)
datadddd$feiyan_binary<-as.character(datadddd$feiyan_binary)
datadddd$feiyan_binary <- ifelse(datadddd$feiyan_binary == "yes", 1, 0)
head(datadddd$feiyan_binary)
train_poolD <- catboost.load_pool(data = dataCATD,label = datadddd$feiyan_binary)
test_poolD <- catboost.load_pool(data = datadddd,label = datadddd$feiyan_binary)
head(data_waibu_qianbanjie)
datawaibudddd<-data_waibu_qianbanjie %>% 
  select(age,crp_plt_ratio,nlr)
head(datawaibudddd)
datawaibudddd$pr_cat_m1<-pred_probCATAA
datawaibudddd$feiyan_binary <- as.integer(data_waibu_qianbanjie$feiyan_binary)
head(data_waibu_qianbanjie$feiyan_binary)
test_poolDD <- catboost.load_pool(data = datawaibudddd,label = datawaibudddd$feiyan_binary)
#
auc_resultsd <- data.frame(iterations = integer(), auc = numeric())
for (iter in 1:500) {
  catD <- catboost.train(train_poolD, NULL,
                         params = list(loss_function = 'Logloss',
                                       eval_metric = 'AUC',
                                       iterations = iter))
  pred_probCATDD <- catboost.predict(catD, test_poolDD, prediction_type = "Probability")
  actual_labelsDD <- datawaibudddd$feiyan_binary
  pred_objCATDD <- prediction(pred_probCATDD, actual_labelsDD)
  aucCATDD <- performance(pred_objCATDD, "auc")
  aucCATDD <- unlist(aucCATDD@y.values)
  auc_resultsd <- rbind(auc_resultsd, data.frame(iterations = iter, auc = aucCATDD))
}
print(auc_resultsd)
# 241 is best
catD<-catboost.train(train_poolD,NULL,
                     params=list(loss_function='Logloss',
                                 eval_metric='AUC',
                                 iterations=241))
catD_cv<-catboost.cv(train_poolD,fold_count=10, # 10-folds cross
                     params=list(loss_function='Logloss',
                                 eval_metric='AUC',
                                 iterations=241))
catD_cv<-data.frame(catD_cv)
catD_cv$test.AUC.mean[241]
catD_cv$test.AUC.std[241]
# catD AUC in 10-folds cross validation 0.80
pred_probCATD <- catboost.predict(catD, test_poolD, prediction_type = "Probability")
actual_labelsD<- datadddd$feiyan_binary
pred_objCATD <- prediction(pred_probCATD, actual_labelsD)
aucCATD <- performance(pred_objCATD, "auc")
aucCATD <- unlist(aucCATD@y.values)
print(aucCATD)
# catD AUC in internal validation 0.93
test_poolDD <- catboost.load_pool(data = datawaibudddd,label = datawaibudddd$feiyan_binary)
pred_probCATDD <- catboost.predict(catD, test_poolDD, prediction_type = "Probability")
actual_labelsDD<-datawaibudddd$feiyan_binary
pred_objCATDD <- prediction(pred_probCATDD, actual_labelsDD)
aucCATDD <- performance(pred_objCATDD, "auc")
aucCATDD <- unlist(aucCATDD@y.values)
print(aucCATDD)
# catD AUC in external validation 0.81
#
# compare all these models
modeld<-list(random_forest=modelb_rf_dddd,
             xgboost=modelb_xgb_dddd,
             adaboost=modelb_ada_dddd,
             logistic=modelb_logit_dddd,
             logistic_net=modelb_lgn_dddd,
             catboost=catD)
modeld_compare <- resamples(modeld[-match("catboost", names(modeld))])
summary(modeld_compare)
scales_d <- list(x=list(relation="free"), y=list(relation="free"))
bwplot(modeld_compare, scales=scales_d)
predsd <- list(
  random_forest = predict(modelb_rf_dddd, newdata = datadddd, type = "prob")[,2],
  xgboost = predict(modelb_xgb_dddd, newdata = datadddd, type = "prob")[,2],
  adaboost = predict(modelb_ada_dddd, newdata = datadddd, type = "prob")[,2],
  logistic = predict(modelb_logit_dddd, newdata = datadddd, type = "prob")[,2],
  logistic_net = predict(modelb_lgn_dddd, newdata = datadddd, type = "prob")[,2],
  catboost = pred_probCATD
)
roc_resultsd <- lapply(names(predsd), function(model_name) {
  pred_probs <- predsd[[model_name]]
  true_class <- datadddd$feiyan_binary
  pred <- prediction(pred_probs, true_class)
  auc <- unlist(slot(performance(pred, "auc"), "y.values"))
  boot_auc <- boot(pred_probs, statistic = function(pred_probs, i) {
    pred_i <- prediction(pred_probs[i], true_class[i])
    unlist(slot(performance(pred_i, "auc"), "y.values"))
  }, R = 1000) 
  ci_lower <- quantile(boot_auc$t, probs = 0.025)
  ci_upper <- quantile(boot_auc$t, probs = 0.975)
  return(data.frame(model = model_name, auc = auc, ci_lower = ci_lower, ci_upper = ci_upper))
})
roc_dfd <- do.call(rbind, roc_resultsd)
str(roc_dfd)
roc_curve_dfd <- data.frame()
for(model_name in names(predsd)) {
  pred_probs <- predsd[[model_name]]
  true_class <- datadddd$feiyan_binary
  pred <- prediction(pred_probs, true_class)
  perf <- performance(pred, "tpr", "fpr")
  df <- data.frame(fpr=unlist(perf@x.values), tpr=unlist(perf@y.values), model=model_name)
  roc_curve_dfd <- rbind(roc_curve_dfd, df)
}
ggplot(roc_curve_dfd, aes(x=fpr, y=tpr, color=model, linetype=model)) +
  geom_line(size=1) +
  geom_abline(intercept=0, slope=1, linetype=2, color="gray", size=1) +
  labs(title="ROC Curves", x="False Positive Rate", y="True Positive Rate") +
  theme_minimal() +
  theme(legend.position = "bottom") +
  scale_color_discrete(name="Model") +
  scale_linetype_discrete(name="Model") +
  guides(color=guide_legend(title.position="top", title.hjust=0.5),
         linetype=guide_legend(title.position="top", title.hjust=0.5))
print(roc_dfd)
# internal validation
#
#model       auc  ci_lower  ci_upper
#2.5%  random_forest 1.0000000 1.0000000 1.0000000
#2.5%1       xgboost 0.8346036 0.8104269 0.8580372
#2.5%2      adaboost 0.8290437 0.8044152 0.8543043
#2.5%3      logistic 0.8175744 0.7899900 0.8453691
#2.5%4  logistic_net 0.8174206 0.7903694 0.8432703
#2.5%5      catboost 0.9332909 0.9193978 0.9461488

pred_listd <- list(
  random_forest = predict(modelb_rf_dddd, newdata = datadddd, type = "prob")[,2],
  xgboost = predict(modelb_xgb_dddd, newdata = datadddd, type = "prob")[,2],
  adaboost = predict(modelb_ada_dddd, newdata = datadddd, type = "prob")[,2],
  logistic = predict(modelb_logit_dddd, newdata = datadddd, type = "prob")[,2],
  logistic_net = predict(modelb_lgn_dddd, newdata = datadddd, type = "prob")[,2],
  catboost = pred_probCATD
)
roc_curvesd <- lapply(pred_listd, function(pred) {
  performance(prediction(pred, actual_labelsD), "tpr", "fpr")
})
auc_valuesd <- c()
for(i in 1:length(pred_listd)) {
  pred <- prediction(pred_listd[[i]], datadddd$feiyan_binary)
  perf <- performance(pred, "auc")
  auc_value <- unlist(perf@y.values)
  auc_valuesd <- c(auc_valuesd, auc_value)
}
auc_valuesd
auc_dfd <- data.frame(Model = names(modeld), AUC = auc_valuesd)
auc_df_sortedd <- auc_dfd[order(auc_dfd$AUC, decreasing = TRUE),]
colorsd <- rainbow(length(modeld))
plot(0, 0, type = "n", xlab = "False Positive Rate", ylab = "True Positive Rate", main = "ROC Curves of β_Models on Internal Data", xlim = c(0, 1), ylim = c(0, 1))
for(i in 1:nrow(auc_df_sortedd)) {
  model_name <- auc_df_sortedd$Model[i]
  model_index <- which(names(modeld) == model_name)
  lines(roc_curvesd[[model_index]]@x.values[[1]], roc_curvesd[[model_index]]@y.values[[1]], col = colorsd[i], lwd = 2)
}
abline(a = 0, b = 1, lty = 2, col = "gray")
legend("bottomright", legend = sprintf("%s's AUC = %.2f", auc_df_sortedd$Model, auc_df_sortedd$AUC), col = colorsd, lwd = 2)
auc_df_sortedd
# internal validation
#
#    Model       AUC
#1 random_forest 1.0000000
#6      catboost 0.9332909
#2       xgboost 0.8346036
#3      adaboost 0.8290437
#4      logistic 0.8175744
#5  logistic_net 0.8174206
#
# 
#
preds_wbd <- list(
  random_forest = predict(modelb_rf_dddd, newdata = datawaibudddd, type = "prob")[,2],
  xgboost = predict(modelb_xgb_dddd, newdata = datawaibudddd, type = "prob")[,2],
  adaboost = predict(modelb_ada_dddd, newdata = datawaibudddd, type = "prob")[,2],
  logistic = predict(modelb_logit_dddd, newdata = datawaibudddd, type = "prob")[,2],
  logistic_net = predict(modelb_lgn_dddd, newdata = datawaibudddd, type = "prob")[,2],
  catboost = pred_probCATDD
)
roc_results_wbd <- lapply(names(preds_wbd), function(model_name) {
  pred_probs_wb <- preds_wbd[[model_name]]
  true_class_wb <- data_waibu_qianbanjie$feiyan_binary
  pred_wb <- prediction(pred_probs_wb, true_class_wb)
  auc_wb <- unlist(slot(performance(pred_wb, "auc"), "y.values"))
  boot_auc_wb <- boot(pred_probs_wb, statistic = function(pred_probs_wb, i) {
    pred_i_wb <- prediction(pred_probs_wb[i], true_class_wb[i])
    unlist(slot(performance(pred_i_wb, "auc"), "y.values"))
  }, R = 1000) 
  ci_lower_wb <- quantile(boot_auc_wb$t, probs = 0.025)
  ci_upper_wb <- quantile(boot_auc_wb$t, probs = 0.975)
  return(data.frame(model = model_name, auc = auc_wb, ci_lower = ci_lower_wb, ci_upper = ci_upper_wb))
})
roc_df_wbd <- do.call(rbind, roc_results_wbd)
str(roc_df_wbd)
roc_curve_df_wbd <- data.frame()
for(model_name in names(preds_wbd)) {
  pred_probs_wb <- preds_wbd[[model_name]]
  true_class_wb <- data_waibu_qianbanjie$feiyan_binary
  pred_wb <- prediction(pred_probs_wb, true_class_wb)
  perf_wb <- performance(pred_wb, "tpr", "fpr")
  df_wb <- data.frame(fpr=unlist(perf_wb@x.values), tpr=unlist(perf_wb@y.values), model=model_name)
  roc_curve_df_wbd <- rbind(roc_curve_df_wb, df_wb)
}
ggplot(roc_curve_df_wbd, aes(x=fpr, y=tpr, color=model, linetype=model)) +
  geom_line(size=1) +
  geom_abline(intercept=0, slope=1, linetype=2, color="gray", size=1) +
  labs(title="ROC Curves", x="False Positive Rate", y="True Positive Rate") +
  theme_minimal() +
  theme(legend.position = "bottom") +
  scale_color_discrete(name="Model") +
  scale_linetype_discrete(name="Model") +
  guides(color=guide_legend(title.position="top", title.hjust=0.5),
         linetype=guide_legend(title.position="top", title.hjust=0.5))
print(roc_df_wbd)
# external validation
#
#model       auc  ci_lower  ci_upper
#2.5%  random_forest 0.7530242 0.6274514 0.8727370
#2.5%1       xgboost 0.7756496 0.6727189 0.8695979
#2.5%2      adaboost 0.7726254 0.6717676 0.8760468
#2.5%3      logistic 0.7811380 0.6812031 0.8747617
#2.5%4  logistic_net 0.7851703 0.6911674 0.8700922
#2.5%5      catboost 0.8064516 0.6955940 0.9018647

pred_listdd <- list(
  random_forest = predict(modelb_rf_dddd, newdata = datawaibudddd, type = "prob")[,2],
  xgboost = predict(modelb_xgb_dddd, newdata = datawaibudddd, type = "prob")[,2],
  adaboost = predict(modelb_ada_dddd, newdata = datawaibudddd, type = "prob")[,2],
  logistic = predict(modelb_logit_dddd, newdata = datawaibudddd, type = "prob")[,2],
  logistic_net = predict(modelb_lgn_dddd, newdata = datawaibudddd, type = "prob")[,2],
  catboost = pred_probCATDD
)
roc_curvesdd <- lapply(pred_listdd, function(pred) {
  performance(prediction(pred, datawaibudddd$feiyan_binary), "tpr", "fpr")
})
auc_valuesdd <- c()
for(i in 1:length(pred_listdd)) {
  pred <- prediction(pred_listdd[[i]],datawaibudddd$feiyan_binary)
  perf <- performance(pred, "auc")
  auc_value <- unlist(perf@y.values)
  auc_valuesdd <- c(auc_valuesdd, auc_value)
}
auc_dfdd <- data.frame(Model = names(modeld), AUC = auc_valuesdd)
auc_df_sorteddd <- auc_dfdd[order(auc_dfdd$AUC, decreasing = TRUE),]

colorsdd <- rainbow(length(modeld))
plot(0, 0, type = "n", xlab = "False Positive Rate", ylab = "True Positive Rate", main = "ROC Curves of β_Models on External Data", xlim = c(0, 1), ylim = c(0, 1))
for(i in 1:nrow(auc_df_sorteddd)) {
  model_name <- auc_df_sorteddd$Model[i]
  model_index <- which(names(modeld) == model_name)
  lines(roc_curvesdd[[model_index]]@x.values[[1]], roc_curvesdd[[model_index]]@y.values[[1]], col = colorsdd[i], lwd = 2)
}
abline(a = 0, b = 1, lty = 2, col = "gray")
legend("bottomright", legend = sprintf("%s's AUC = %.2f", auc_df_sorteddd$Model, auc_df_sorteddd$AUC), col = colorsdd, lwd = 2)
auc_df_sorteddd
# external validation
#
#    Model       AUC
#6      catboost 0.8064516
#5  logistic_net 0.7851703
#4      logistic 0.7811380
#2       xgboost 0.7756496
#3      adaboost 0.7726254
#1 random_forest 0.7530242
#
# catboost is the best β_model --- catD
#
# now check and compare other performance of built models
#
# compare α/β AUC
#
poolA <- catboost.load_pool(data = new_data_x,label = as.numeric(new_data_x$feiyan_binary))
predictions_probA <- catboost.predict(catA, poolA, prediction_type = "Probability")
poolAA <- catboost.load_pool(data = data_waibu_qianbanjie,label = data_waibu_qianbanjie$feiyan)
predictions_probAA <- catboost.predict(catA, poolAA, prediction_type = "Probability")
poolD <- catboost.load_pool(data = datadddd,label = as.numeric(datadddd$feiyan_binary))
predictions_probD <- catboost.predict(catD, poolD, prediction_type = "Probability")
poolDD <- catboost.load_pool(data =datawaibudddd ,label = as.numeric(datawaibudddd$feiyan_binary))
predictions_probDD <- catboost.predict(catD,poolDD,prediction_type = "Probability")
#
#
# internal AUC compare
pred_listAD<-list(
  α_model=predictions_probA,
  β_model=predictions_probD
)
trueAD=new_data_x$feiyan_binary
roc_alpha_AD <- roc(trueAD, predictions_probA)
roc_beta_AD <- roc(trueAD, predictions_probD)
plot(roc_alpha_AD, col = "blue", lwd = 2, main = "α/β_Model's Internal Validation ROC Curves")
lines(roc_beta_AD, col = "red", lwd = 2)
legend("bottomright", legend = c("α_model’s AUC = 0.80, 95%CI 0.77 - 0.83",
                                 "β_model’s AUC = 0.93, 95%CI 0.92 - 0.95"),
       col = c("blue", "red"), lwd = 2)
auc_alpha_AD <- auc(roc_alpha_AD)
ci_alpha_AD <- ci.auc(roc_alpha_AD)
auc_beta_AD <- auc(roc_beta_AD)
ci_beta_AD <- ci.auc(roc_beta_AD)
cat("Internal Validation:\n")
cat("AUC for α_model:", auc_alpha_AD, "CI:", ci_alpha_AD, "\n")
# AUC for α_model: 0.7995018 CI: 0.7722474 0.7995018 0.8267562
cat("AUC for β_model:", auc_beta_AD, "CI:", ci_beta_AD, "\n")
# AUC for β_model: 0.9332909 CI: 0.9196102 0.9332909 0.9469716
# DeLong test
delong_test_AD <- roc.test(roc_alpha_AD, roc_beta_AD, method = "delong")
cat("DeLong test between α_model and β_model:\n")
print(delong_test_AD)
# Z = -13.914, p-value < 2.2e-16
#
# external AUC compare
pred_listAADD<-list(
  α_model=predictions_probAA,
  β_model=predictions_probDD
)
trueAADD=data_waibu_qianbanjie$feiyan_binary
roc_alpha_AADD <- roc(trueAADD, predictions_probAA)
roc_beta_AADD <- roc(trueAADD, predictions_probDD)
plot(roc_alpha_AADD, col = "blue", lwd = 2, main = "α/β_Model's External Validation ROC Curves")
lines(roc_beta_AADD, col = "red", lwd = 2)
legend("bottomright", legend = c("α_model’s AUC = 0.80, 95%CI 0.72 - 0.88",
                                 "β_model’s AUC = 0.81, 95%CI 0.70 - 0.91"),
       col = c("blue", "red"), lwd = 2)
auc_alpha_AADD <- auc(roc_alpha_AADD)
ci_alpha_AADD <- ci.auc(roc_alpha_AADD)
auc_beta_AADD <- auc(roc_beta_AADD)
ci_beta_AADD <- ci.auc(roc_beta_AADD)
cat("External Validation:\n")
cat("AUC for α_model (DD):", auc_alpha_AADD, "CI:", ci_alpha_AADD, "\n")
cat("AUC for β_model (DD):", auc_beta_AADD, "CI:", ci_beta_AADD, "\n")
# DeLong test
delong_test_AADD <- roc.test(roc_alpha_AADD, roc_beta_AADD, method = "delong")
cat("DeLong test between α_model (DD) and β_model (DD):\n")
print(delong_test_AADD)
# Z = -0.32138, p-value = 0.7479
#
# IDI compare 
# α_model's IDI compare 
#
calculate_IDIAA <- function(preds1, preds2, actual_classes) {
  mean_pred_prob1 <- mean(preds1[actual_classes == 1])
  mean_pred_prob2 <- mean(preds2[actual_classes == 1])
  IDI <- mean_pred_prob2 - mean_pred_prob1
  return(IDI)
}
modelnamesAA <- c("randomforest", "xgboost", "adaboost", "logistic", "logisticnet", "catboost")
IDI_matrixAA <- matrix(NA, nrow=length(modelnamesAA), ncol=length(modelnamesAA), dimnames=list(modelnamesAA, modelnamesAA))
for(i in 1:length(modelnamesAA)) {
  for(j in 1:length(modelnamesAA)) {
    if(i != j) {
      IDI <- calculate_IDIAA(pred_list11[[i]], pred_list11[[j]], data_waibu_qianbanjie$feiyan_binary)
      IDI_matrixAA[modelnamesAA[i], modelnamesAA[j]] <- IDI
    }
  }
}
print(IDI_matrixAA)
IDI_matrix_long <- melt(IDI_matrixAA)
IDI_matrix_long$value[is.na(IDI_matrix_long$value)] <- 0
IDI_matrix_long <- IDI_matrix_long %>%
  rename('IDI.yminusx' = value)
ggplot(IDI_matrix_long, aes(x = Var1, y = Var2, fill = IDI.yminusx)) +
  geom_tile() + 
  scale_fill_gradient2(low = "blue", mid = "gray", high = "red", midpoint = 0) +  
  theme_minimal() +  
  theme(axis.text.x = element_text(angle = 45, hjust = 1),  
        axis.text.y = element_text(size = 12),  
        axis.title = element_blank(),  
        legend.title = element_text(size = 12)) +  
  labs(title = "IDI Matrix Heatmap of α_Models on External Data")  
#
# β_model's IDI compare
#
calculate_IDIDD <- function(preds1, preds2, actual_classes) {
  mean_pred_prob1 <- mean(preds1[actual_classes == 1])
  mean_pred_prob2 <- mean(preds2[actual_classes == 1])
  IDI <- mean_pred_prob2 - mean_pred_prob1
  return(IDI)
}
modelnamesDD <- c("randomforest", "xgboost", "adaboost", "logistic", "logisticnet", "catboost")
IDI_matrixDD <- matrix(NA, nrow=length(modelnamesDD), ncol=length(modelnamesDD), dimnames=list(modelnamesDD, modelnamesDD))
for(i in 1:length(modelnamesDD)) {
  for(j in 1:length(modelnamesDD)) {
    if(i != j) {
      IDI <- calculate_IDIDD(pred_listdd[[i]], pred_listdd[[j]], data_waibu_qianbanjie$feiyan_binary)
      IDI_matrixDD[modelnamesDD[i], modelnamesDD[j]] <- IDI
    }
  }
}
print(IDI_matrixDD)
IDI_matrix_longD <- melt(IDI_matrixDD)
IDI_matrix_longD$value[is.na(IDI_matrix_longD$value)] <- 0
IDI_matrix_longD <- IDI_matrix_longD %>%
  rename('IDI.yminusx' = value)
ggplot(IDI_matrix_longD, aes(x = Var1, y = Var2, fill = IDI.yminusx)) +
  geom_tile() + 
  scale_fill_gradient2(low = "blue", mid = "gray", high = "red", midpoint = 0) +  
  theme_minimal() +  
  theme(axis.text.x = element_text(angle = 45, hjust = 1),  
        axis.text.y = element_text(size = 12),  
        axis.title = element_blank(),  
        legend.title = element_text(size = 12)) +  
  labs(title = "IDI Matrix Heatmap of β_Models on External Data")  
#
# now separately compare two models' performance
#
# α_model performance 
#
# confusion matrix compare
#
# internal 
#
pred_A <- prediction(predictions_probA, new_data_x$feiyan_binary)
cutoffs_A <- data.frame(
  threshold = pred_A@cutoffs[[1]],
  specificity = unlist(performance(pred_A, "spec", "sens")@y.values),
  sensitivity = unlist(performance(pred_A, "spec", "sens")@x.values)
)
print(paste("Best threshold:", cutoffs_A[which.max(cutoffs_A$sensitivity + cutoffs_A$specificity - 1), "threshold"]))
predicted_classes_optimalA <- ifelse(predictions_probA > cutoffs_A[which.max(cutoffs_A$sensitivity + cutoffs_A$specificity - 1), "threshold"], "1", "0")
confusion_matrix_optimalA <- table(new_data_x$feiyan_binary, predicted_classes_optimalA)
accuracy_optimalA <- sum(diag(confusion_matrix_optimalA)) / sum(confusion_matrix_optimalA)
specificity_optimalA <- confusion_matrix_optimalA[1,1] / sum(confusion_matrix_optimalA[1,])
sensitivity_optimalA <- confusion_matrix_optimalA[2,2] / sum(confusion_matrix_optimalA[2,])
precision_optimalA <- confusion_matrix_optimalA[2,2] / sum(confusion_matrix_optimalA[,2])
recall_optimalA <- sensitivity_optimalA
F1_score_optimalA <- 2 * (precision_optimalA * recall_optimalA) / (precision_optimalA + recall_optimalA)
print(paste("Accuracy (A_MODEL):", accuracy_optimalA))
print(paste("Specificity (A_MODEL):", specificity_optimalA))
print(paste("Sensitivity (A_MODEL):", sensitivity_optimalA))
print(paste("F1 Score (A_MODEL):", F1_score_optimalA))
perfA <- performance(pred_A, "tpr", "fpr")
best_thresholdA <- which.max(cutoffs_A$sensitivity + cutoffs_A$specificity - 1)
closest_indexA <- which.min(abs(pred_A@cutoffs[[1]] - best_thresholdA))
tpr_bestA <- unlist(performance(pred_A, "tpr")@y.values)[closest_indexA]
fpr_bestA <- unlist(performance(pred_A, "fpr")@x.values)[closest_indexA]
print(paste("A_MODEL's TPR at best threshold:", tpr_bestA))
print(paste("A_MODEL's FPR at best threshold:", fpr_bestA))
thresholdsA <- pred_A@cutoffs[[1]]
tprsA <- unlist(performance(pred_A, "tpr")@y.values)
fprsA <- unlist(performance(pred_A, "fpr")@x.values)
closest_indexA <- which.min(abs(thresholdsA - best_thresholdA))
tpr_bestA <- tprsA[closest_indexA]
fpr_bestA <- fprsA[closest_indexA]
tpr_bestA
fpr_bestA
predictions_classA <- as.factor(predicted_classes_optimalA )
caret::confusionMatrix(as.factor(predictions_classA), as.factor(new_data_x$feiyan_binary),positive ='1')
# MCC for unbalance compare
TP_A <- as.double(confusion_matrix_optimalA[2,2])  # true positive
FP_A <- as.double(confusion_matrix_optimalA[1,2])  # false positive
FN_A <- as.double(confusion_matrix_optimalA[2,1])  # false negative
TN_A <- as.double(confusion_matrix_optimalA[1,1])  # true negative
print(TP_A)
print(FP_A)
print(FN_A)
print(TN_A)
MCC_optimalA <- ((TP_A * TN_A) - (FP_A * FN_A)) / sqrt((TP_A + FP_A) * (TP_A + FN_A) * (TN_A + FP_A) * (TN_A + FN_A))
print(paste("MCC (A_MODEL):", MCC_optimalA))
# MCC 0.446
str(predictions_probA)
str(new_data_x$feiyan_binary)
predictions_probA_matrix <- cbind(1 - predictions_probA,predictions_probA)
new_data_x_feiyan_binary_num <- as.numeric(new_data_x$feiyan_binary)
# Brier score
BrierA<-BrierScore(predictions_probA_matrix, new_data_x_feiyan_binary_num)
BrierA
# Brier score 0.1263755，< 0.25，good
#
# external
#
pred_AA <- prediction(predictions_probAA,data_waibu_qianbanjie$feiyan)
cutoffs_AA <- data.frame(
  threshold = pred_AA@cutoffs[[1]],
  specificity = unlist(performance(pred_AA, "spec", "sens")@y.values),
  sensitivity = unlist(performance(pred_AA, "spec", "sens")@x.values)
)
print(paste("Best threshold:", cutoffs_AA[which.max(cutoffs_AA$sensitivity + cutoffs_AA$specificity - 1), "threshold"]))
predicted_classes_optimalAA <- ifelse(predictions_probAA> cutoffs_AA[which.max(cutoffs_AA$sensitivity + cutoffs_AA$specificity - 1), "threshold"], 1, 0)
confusion_matrix_optimalAA <- table(data_waibu_qianbanjie$feiyan, predicted_classes_optimalAA)
accuracy_optimalAA <- sum(diag(confusion_matrix_optimalAA)) / sum(confusion_matrix_optimalAA)
specificity_optimalAA <- confusion_matrix_optimalAA[1,1] / sum(confusion_matrix_optimalAA[1,])
sensitivity_optimalAA <- confusion_matrix_optimalAA[2,2] / sum(confusion_matrix_optimalAA[2,])
precision_optimalAA <- confusion_matrix_optimalAA[2,2] / sum(confusion_matrix_optimalAA[,2])
recall_optimalAA <- sensitivity_optimalAA
F1_score_optimalAA <- 2 * (precision_optimalAA * recall_optimalAA) / (precision_optimalAA + recall_optimalAA)
print(paste("Accuracy (A_MODEL):", accuracy_optimalAA))
print(paste("Specificity (A_MODEL):", specificity_optimalAA))
print(paste("Sensitivity (A_MODEL):", sensitivity_optimalAA))
print(paste("F1 Score (A_MODEL):", F1_score_optimalAA))
perfAA <- performance(pred_AA, "tpr", "fpr")
closest_indexAA <- which.min(abs(pred_AA@cutoffs[[1]] - 0.176))
tpr_bestAA <- unlist(performance(pred_AA, "tpr")@y.values)[closest_indexAA]
fpr_bestAA <- unlist(performance(pred_AA, "fpr")@x.values)[closest_indexAA]
print(paste("A_MODEL's TPR at best threshold:", tpr_bestAA))
print(paste("A_MODEL's FPR at best threshold:", fpr_bestAA))
predictions_classAA <- as.factor(predicted_classes_optimalAA )
caret::confusionMatrix(as.factor(predictions_classAA), as.factor(data_waibu_qianbanjie$feiyan),positive ='1')
# MCC
TP_AA <- as.double(confusion_matrix_optimalAA[2,2])  
FP_AA <- as.double(confusion_matrix_optimalAA[1,2])  
FN_AA <- as.double(confusion_matrix_optimalAA[2,1])  
TN_AA <- as.double(confusion_matrix_optimalAA[1,1])  
print(TP_AA)
print(FP_AA)
print(FN_AA)
print(TN_AA)
MCC_optimalAA <- ((TP_AA * TN_AA) - (FP_AA * FN_AA)) / sqrt((TP_AA + FP_AA) * (TP_AA + FN_AA) * (TN_AA + FP_AA) * (TN_AA + FN_AA))
print(paste("MCC (A_MODEL):", MCC_optimalAA))
# MCC 0.283
str(predictions_probAA)
str(data_waibu_qianbanjie$feiyan_binary)
predictions_probAA_matrix <- cbind(1 - predictions_probAA,predictions_probAA)
data_waibu_qianbanjie_feiyan_binary_num <- as.numeric(data_waibu_qianbanjie$feiyan_binary)
# Brier score
BrierAA<-BrierScore(predictions_probAA_matrix, data_waibu_qianbanjie_feiyan_binary_num)
BrierAA
# Brier score 0.1065106，< 0.25，good
#
# DCA plot compare
#
# internal
#
α_randomforest.I <- predict(model_rf_x, newdata = new_data_x, type = "prob")[,2]
α_xgboost.I <- predict(model_xgb_x, newdata = new_data_x, type = "prob")[,2]
α_adaboost.I <- predict(model_ada_x, newdata = new_data_x, type = "prob")[,2]
α_logistic.I <- predict(model_logit_x, newdata = new_data_x, type = "prob")[,2]
α_logisticnet.I <- predict(model_lgn_x, newdata = new_data_x, type = "prob")[,2]
α_catboost.I<-predictions_probA
dca_A <- dca(data =new_data_x, feiyan_binary ~ 
               α_randomforest.I+
               α_xgboost.I+
               α_adaboost.I+
               α_logistic.I+
               α_logisticnet.I+
               α_catboost.I)#加入catboost
plot(dca_A, type = 'net_benefit', smooth = TRUE, showggplotcode = FALSE) +
  ggtitle("Decision Curve Analysis of α_Models on Internal Data") +
  theme(plot.title = element_text(hjust = 0.5))
#
# external
#
α_randomforest.E <- predict(model_rf_x, newdata = data_waibu_qianbanjie, type = "prob")[,2]
α_xgboost.E <- predict(model_xgb_x, newdata = data_waibu_qianbanjie, type = "prob")[,2]
α_adaboost.E <- predict(model_ada_x, newdata = data_waibu_qianbanjie, type = "prob")[,2]
α_logistic.E <- predict(model_logit_x, newdata = data_waibu_qianbanjie, type = "prob")[,2]
α_logisticnet.E <- predict(model_lgn_x, newdata = data_waibu_qianbanjie, type = "prob")[,2]
#
test_poolAA <- catboost.load_pool(data = data_waibu_qianbanjie,label = data_waibu_qianbanjie$feiyan)
pred_probCATAA <- catboost.predict(catA, test_poolAA, prediction_type = "Probability")

α_catboost.E<-pred_probCATAA
dca_AA <- dca(data =data_waibu_qianbanjie, feiyan ~ 
                α_randomforest.E+
                α_xgboost.E+
                α_adaboost.E+
                α_logistic.E+
                α_logisticnet.E+
                α_catboost.E)
plot(dca_AA, type = 'net_benefit', smooth = TRUE, showggplotcode = FALSE) +
  ggtitle("Decision Curve Analysis of α_Models on External Data") +
  theme(plot.title = element_text(hjust = 0.5))
#
# calibration plot
#
# internal
#
new_data_x$feiyan_binary <- as.factor(new_data_x$feiyan_binary)
head(new_data_x$feiyan_binary)
lift_resultsA <- data.frame(Class = as.factor((as.numeric(new_data_x$feiyan_binary))))
lift_resultsA$randomforest <-α_randomforest.I
lift_resultsA$xgboost <- α_xgboost.I
lift_resultsA$adaboost <- α_adaboost.I
lift_resultsA$logistic <- α_logistic.I
lift_resultsA$logisticnet <- α_logisticnet.I
lift_resultsA$catboost <- α_catboost.I
head(lift_resultsA)
lift_resultsA$Class <- as.factor(lift_resultsA$Class)
calculate_calibration <- function(predictor, data) {
  fit_cal <- lrm(Class ~ data[[predictor]], data = data, x = TRUE, y = TRUE)
  calibration <- calibrate(fit_cal, cmethod="boot", B=1000)
  predicted <- calibration[, "predy"]
  calibrated <- calibration[, "calibrated.orig"]
  return(data.frame(Predicted = predicted, Calibrated = calibrated, Model = predictor))
}
calibration_data <- NULL
models_cal <- c("randomforest", "xgboost", "adaboost", "logistic", "logisticnet", "catboost")
for (model in models_cal) {
  calibration_data <- rbind(calibration_data, calculate_calibration(model, lift_resultsA))
}
ggplot(calibration_data, aes(x = Predicted, y = Calibrated, color = Model)) +
  geom_point(alpha = 0.5) +
  geom_abline(intercept = 0, slope = 1, color = "red") +
  labs(title = "Calibration Curves of α_Models on Internal Data", x = "Predicted Probability", y = "Actual Probability") +
  theme_minimal()
#
# external
#
data_waibu_qianbanjie$feiyan_binary<- as.factor(data_waibu_qianbanjie$feiyan_binary)
head(data_waibu_qianbanjie$feiyan_binary)
lift_resultsAA <- data.frame(Class = as.factor((as.numeric(data_waibu_qianbanjie$feiyan_binary))))
lift_resultsAA$randomforest <-α_randomforest.E
lift_resultsAA$xgboost <- α_xgboost.E
lift_resultsAA$adaboost <- α_adaboost.E
lift_resultsAA$logistic <- α_logistic.E
lift_resultsAA$logisticnet <- α_logisticnet.E
lift_resultsAA$catboost <- α_catboost.E
head(lift_resultsAA)
lift_resultsAA$Class <- as.factor(lift_resultsAA$Class)
calculate_calibration_test <- function(predictor, data) {
  fit_cal <- lrm(Class ~ data[[predictor]], data = data, x = TRUE, y = TRUE)
  calibration <- calibrate(fit_cal, cmethod="boot", B=1000)
  predicted <- calibration[, "predy"]
  calibrated <- calibration[, "calibrated.orig"]
  return(data.frame(Predicted = predicted, Calibrated = calibrated, Model = predictor))
}
calibration_data_test <- NULL
models_cal_test <- c("randomforest", "xgboost", "adaboost", "logistic", "logisticnet", "catboost")
for (model in models_cal_test) {
  calibration_data_test <- rbind(calibration_data_test, calculate_calibration_test(model, lift_resultsAA))
}
ggplot(calibration_data_test, aes(x = Predicted, y = Calibrated, color = Model)) +
  geom_point(alpha = 0.5) +
  geom_abline(intercept = 0, slope = 1, color = "red") +
  labs(title = "Calibration Curves of α_Models on External Data", x = "Predicted Probability", y = "Actual Probability") +
  theme_minimal()
#
# β_model performance 
#
# confusion matrix
# 
# internal
pred_D <- prediction(predictions_probD, datadddd$feiyan_binary)
pred_D
cutoffs_D <- data.frame(
  threshold = pred_D@cutoffs[[1]],
  specificity = unlist(performance(pred_D, "spec", "sens")@y.values),
  sensitivity = unlist(performance(pred_D, "spec", "sens")@x.values)
)
print(paste("Best threshold:", cutoffs_D[which.max(cutoffs_D$sensitivity + cutoffs_D$specificity - 1), "threshold"]))
predicted_classes_optimalD <- ifelse(predictions_probD> cutoffs_D[which.max(cutoffs_D$sensitivity + cutoffs_D$specificity - 1), "threshold"], 1, 0)
confusion_matrix_optimalD <- table(datadddd$feiyan_binary, predicted_classes_optimalD)
accuracy_optimalD <- sum(diag(confusion_matrix_optimalD)) / sum(confusion_matrix_optimalD)
specificity_optimalD <- confusion_matrix_optimalD[1,1] / sum(confusion_matrix_optimalD[1,])
sensitivity_optimalD <- confusion_matrix_optimalD[2,2] / sum(confusion_matrix_optimalD[2,])
precision_optimalD <- confusion_matrix_optimalD[2,2] / sum(confusion_matrix_optimalD[,2])
recall_optimalD <- sensitivity_optimalD
F1_score_optimalD <- 2 * (precision_optimalD * recall_optimalD) / (precision_optimalD + recall_optimalD)
print(confusion_matrix_optimalD)
print(paste("Accuracy (D_MODEL):", accuracy_optimalD))
print(paste("Specificity (D_MODEL):", specificity_optimalD))
print(paste("Sensitivity (D_MODEL):", sensitivity_optimalD))
print(paste("F1 Score (D_MODEL):", F1_score_optimalD))
perfD<- performance(pred_D, "tpr", "fpr")
best_thresholdD<- which.max(cutoffs_D$sensitivity + cutoffs_D$specificity - 1)
closest_indexD <- which.min(abs(pred_D@cutoffs[[1]] - best_thresholdD))
tpr_bestD <- unlist(performance(pred_D, "tpr")@y.values)[closest_indexD]
fpr_bestD <- unlist(performance(pred_D, "fpr")@x.values)[closest_indexD]
print(paste("D_MODEL's TPR at best threshold:", tpr_bestD))
print(paste("D_MODEL's FPR at best threshold:", fpr_bestD))
thresholdsD <- pred_D@cutoffs[[1]]
tprsD <- unlist(performance(pred_D, "tpr")@y.values)
fprsD <- unlist(performance(pred_D, "fpr")@x.values)
closest_indexD <- which.min(abs(thresholdsD - best_thresholdD))
tpr_bestD <- tprsD[closest_indexD]
fpr_bestD <- fprsD[closest_indexD]
tpr_bestD
fpr_bestD
predictions_classD <- as.factor(predicted_classes_optimalD)
str(datadddd$feiyan_binary)
datadddd$feiyan_binary <- as.factor(datadddd$feiyan_binary)
levels(datadddd$feiyan_binary) <- levels(predictions_classD)
caret::confusionMatrix(predictions_classD, datadddd$feiyan_binary, positive = "1")
# MCC
TP_D <- as.double(confusion_matrix_optimalD[2,2])  
FP_D <- as.double(confusion_matrix_optimalD[1,2])  
FN_D <- as.double(confusion_matrix_optimalD[2,1])  
TN_D <- as.double(confusion_matrix_optimalD[1,1])  
print(TP_D)
print(FP_D)
print(FN_D)
print(TN_D)
MCC_optimalD <- ((TP_D * TN_D) - (FP_D * FN_D)) / sqrt((TP_D + FP_D) * (TP_D + FN_D) * (TN_D + FP_D) * (TN_D + FN_D))
print(paste("MCC (D_MODEL):", MCC_optimalD))
# MCC 0.597
str(predictions_probD)
str(new_data_x$feiyan_binary)
predictions_probD_matrix <- cbind(1 - predictions_probD,predictions_probD)
new_data_x_feiyan_binary_numD <- as.numeric(new_data_x$feiyan_binary)
# Brier score
BrierD<-BrierScore(predictions_probD_matrix, new_data_x_feiyan_binary_numD)
BrierD
# Brier score 0.0758222，< 0.25，good
#
# NRI
head(new_data_x)
str(new_data_x$feiyan_binary)
new_data_x$feiyan_binary <- as.numeric(as.character(new_data_x$feiyan_binary))
head(predictions_probD)
reclassification(data=new_data_x,cOutcome=15,
                 predrisk1=predictions_probA,
                 predrisk2=predictions_probD,
                 cutoff=c(0,.22,1))
# NRI=0.20
#
# external 
#
poolDD <- catboost.load_pool(data =datawaibudddd ,label = as.numeric(datawaibudddd$feiyan_binary))
predictions_probDD <- catboost.predict(catD,poolDD,prediction_type = "Probability")
pred_DD <- prediction(predictions_probDD,datawaibudddd$feiyan_binary)
cutoffs_DD <- data.frame(
  threshold = pred_DD@cutoffs[[1]],
  specificity = unlist(performance(pred_DD, "spec", "sens")@y.values),
  sensitivity = unlist(performance(pred_DD, "spec", "sens")@x.values)
)
print(paste("Best threshold:", cutoffs_DD[which.max(cutoffs_DD$sensitivity + cutoffs_DD$specificity - 1), "threshold"]))
predicted_classes_optimalDD <- ifelse(predictions_probDD > cutoffs_DD[which.max(cutoffs_DD$sensitivity + cutoffs_DD$specificity - 1), "threshold"], 1, 0)
confusion_matrix_optimalDD <- table(data_waibu_qianbanjie$feiyan_binary, predicted_classes_optimalDD)
accuracy_optimalDD <- sum(diag(confusion_matrix_optimalDD)) / sum(confusion_matrix_optimalDD)
specificity_optimalDD <- confusion_matrix_optimalDD[1,1] / sum(confusion_matrix_optimalDD[1,])
sensitivity_optimalDD <- confusion_matrix_optimalDD[2,2] / sum(confusion_matrix_optimalDD[2,])
precision_optimalDD <- confusion_matrix_optimalDD[2,2] / sum(confusion_matrix_optimalDD[,2])
recall_optimalDD <- sensitivity_optimalDD
F1_score_optimalDD <- 2 * (precision_optimalDD * recall_optimalDD) / (precision_optimalDD + recall_optimalDD)
print(confusion_matrix_optimalDD)
print(paste("Accuracy (D_MODEL):", accuracy_optimalDD))
print(paste("Specificity (D_MODEL):", specificity_optimalDD))
print(paste("Sensitivity (D_MODEL):", sensitivity_optimalDD))
print(paste("F1 Score (D_MODEL):", F1_score_optimalDD))
predictions_classDD <- as.factor(predicted_classes_optimalDD )
caret::confusionMatrix(as.factor(predictions_classDD), as.factor(data_waibu_qianbanjie$feiyan_binary),positive ='1')
# MCC
TP_DD <- as.double(confusion_matrix_optimalDD[2,2])  
FP_DD <- as.double(confusion_matrix_optimalDD[1,2])  
FN_DD <- as.double(confusion_matrix_optimalDD[2,1])  
TN_DD <- as.double(confusion_matrix_optimalDD[1,1]) 
print(TP_DD)
print(FP_DD)
print(FN_DD)
print(TN_DD)
MCC_optimalDD <- ((TP_DD * TN_DD) - (FP_DD * FN_DD)) / sqrt((TP_DD + FP_DD) * (TP_DD + FN_DD) * (TN_DD + FP_DD) * (TN_DD + FN_DD))
print(paste("MCC (D_MODEL):", MCC_optimalDD))
# MCC 0.359
str(predictions_probDD)
str(data_waibu_qianbanjie$feiyan_binary)
predictions_probDD_matrix <- cbind(1 - predictions_probDD,predictions_probDD)
data_waibu_qianbanjie_feiyan_binary_numD <- as.numeric(data_waibu_qianbanjie$feiyan_binary)
# Brier score
BrierDD<-BrierScore(predictions_probDD_matrix, data_waibu_qianbanjie_feiyan_binary_numD)
BrierDD
# Brier score 0.08503296，< 0.25，good
#
# NRI
head(datawaibudddd)
head(predictions_probDD)
reclassification(data=datawaibudddd,cOutcome=5,
                 predrisk1=predictions_probAA,
                 predrisk2=predictions_probDD,
                 cutoff=c(0,.15,1))
# NRI=0.12
#
# DCA plot
# 
# internal
#
β_randomforest.I <- predict(modelb_rf_dddd, newdata = datadddd, type = "prob")[,2]
β_xgboost.I <- predict(modelb_xgb_dddd, newdata = datadddd, type = "prob")[,2]
β_adaboost.I <- predict(modelb_ada_dddd, newdata = datadddd, type = "prob")[,2]
β_logistic.I <- predict(modelb_logit_dddd, newdata = datadddd, type = "prob")[,2]
β_logisticnet.I <- predict(modelb_lgn_dddd, newdata = datadddd, type = "prob")[,2]
β_catboost.I <- pred_probCATD
#
dca_D <- dca(data =datadddd, feiyan_binary ~ 
               β_randomforest.I+
               β_xgboost.I+
               β_adaboost.I+
               β_logistic.I+
               β_logisticnet.I+
               β_catboost.I)
plot(dca_D, type = 'net_benefit', smooth = TRUE, show_ggplot_code = FALSE)+
  ggtitle("Decision Curve Analysis of β_Models on Internal Data") +
  theme(plot.title = element_text(hjust = 0.5))
#
# external
#
β_randomforest.E <- predict(modelb_rf_dddd, newdata = datawaibudddd, type = "prob")[,2]
β_xgboost.E <- predict(modelb_xgb_dddd, newdata = datawaibudddd, type = "prob")[,2]
β_adaboost.E <- predict(modelb_ada_dddd, newdata = datawaibudddd, type = "prob")[,2]
β_logistic.E <- predict(modelb_logit_dddd, newdata = datawaibudddd, type = "prob")[,2]
β_logisticnet.E <- predict(modelb_lgn_dddd, newdata = datawaibudddd, type = "prob")[,2]
β_catboost.E<-pred_probCATDD
#
dca_DD <- dca(data =data_waibu_qianbanjie, feiyan_binary ~
                β_randomforest.E+
                β_xgboost.E+
                β_adaboost.E+
                β_logistic.E+
                β_logisticnet.E+
                β_catboost.E)
plot(dca_DD, type = 'net_benefit', smooth = TRUE, show_ggplot_code = FALSE)+
  ggtitle("Decision Curve Analysis of β_Models on External Data") +
  theme(plot.title = element_text(hjust = 0.5))
#
# calibration plot
#
# internal
#
new_data_x$feiyan_binary <- as.factor(new_data_x$feiyan_binary)
head(new_data_x$feiyan_binary)
lift_resultsD <- data.frame(Class = as.factor((as.numeric(new_data_x$feiyan_binary))))
# randomforest AUC = 1，it is overflit，with y=x line, will be error in codes 
# so just other models
lift_resultsD$xgboost <- β_xgboost.I
lift_resultsD$adaboost <- β_adaboost.I
lift_resultsD$logistic <- β_logistic.I
lift_resultsD$logisticnet <- β_logisticnet.I
lift_resultsD$catboost <- β_catboost.I
lift_resultsD<-data.frame(lift_resultsD)
head(lift_resultsD)
lift_resultsD$Class <- as.factor(lift_resultsD$Class)
calculate_calibrationn <- function(predictor, data) {
  fit_call <- lrm(Class ~ data[[predictor]], data = data, x = TRUE, y = TRUE)
  calibrationn <- calibrate(fit_call, cmethod="boot", B=1000)
  predictedd <- calibrationn[, "predy"]
  calibratedd <- calibrationn[, "calibrated.orig"]
  return(data.frame(Predicted = predictedd, Calibrated = calibratedd, Model = predictor))
}
calibration_dataD <- NULL
models_call <- c("xgboost", "adaboost", "logistic", "logisticnet", "catboost")
models_call
for (model in models_call) {
  calibration_dataD <- rbind(calibration_dataD, calculate_calibrationn(model, lift_resultsD))
}
ggplot(calibration_dataD, aes(x = Predicted, y = Calibrated, color = Model)) +
  geom_point(alpha = 0.5) +
  geom_abline(intercept = 0, slope = 1, color = "red") +
  labs(title = "Calibration Curves of β_Models on Internal Data", x = "Predicted Probability", y = "Actual Probability") +
  theme_minimal()
#
# external 
#
lift_resultsDD <- data.frame(Class = as.factor((as.numeric(data_waibu_qianbanjie$feiyan_binary))))
lift_resultsDD$randomforest <-β_randomforest.E
lift_resultsDD$xgboost <- β_xgboost.E
lift_resultsDD$adaboost <- β_adaboost.E
lift_resultsDD$logistic <- β_logistic.E
lift_resultsDD$logisticnet <- β_logisticnet.E
lift_resultsDD$catboost <- β_catboost.E
head(lift_resultsDD)
lift_resultsDD$Class <- as.factor(lift_resultsDD$Class)
calculate_calibration_testt <- function(predictor, data) {
  fit_calll <- lrm(Class ~ data[[predictor]], data = data, x = TRUE, y = TRUE)
  calibrationnn <- calibrate(fit_calll, cmethod="boot", B=1000)
  predicteddd <- calibrationnn[, "predy"]
  calibrateddd <- calibrationnn[, "calibrated.orig"]
  return(data.frame(Predicted = predicteddd, Calibrated = calibrateddd, Model = predictor))
}
calibration_data_testtD <- NULL
models_cal_testt <- c("randomforest", "xgboost", "adaboost", "logistic", "logisticnet", "catboost")
for (model in models_cal_testt) {
  calibration_data_testtD <- rbind(calibration_data_testtD, calculate_calibration_testt(model, lift_resultsDD))
}
ggplot(calibration_data_testtD, aes(x = Predicted, y = Calibrated, color = Model)) +
  geom_point(alpha = 0.5) +
  geom_abline(intercept = 0, slope = 1, color = "red") +
  labs(title = "Calibration Curves of β_Models on External Data", x = "Predicted Probability", y = "Actual Probability") +
  theme_minimal()
#
# here to explain the machine learning model
#
# α_model can be explained by SHAP
#
shapviz.catboost.Model <- function(object, X_pred, X = X_pred, collapse = NULL, ...) {  
  if (!requireNamespace("catboost", quietly = TRUE)) {    
    stop("Package 'catboost' not installed")  
  }
  stopifnot(    
    "X must be a matrix or data.frame. It can't be an object of class catboost.Pool" =      
      is.matrix(X) || is.data.frame(X),    
    "X_pred must be a matrix, a data.frame, or a catboost.Pool" =      
      is.matrix(X_pred) || is.data.frame(X_pred) || inherits(X_pred, "catboost.Pool"),    
    "X_pred must have column names" = !is.null(colnames(X_pred))  
  )
  if (!inherits(X_pred, "catboost.Pool")) {    
    X_pred <- catboost.load_pool(X_pred)  
  }
  S <- catboost.get_feature_importance(object, X_pred, type = "ShapValues", ...)
  # Call matrix method  
  pp <- ncol(X_pred) + 1L  
  baseline <- S[1L, pp]  
  S <- S[, -pp, drop = FALSE]  
  colnames(S) <- colnames(X_pred)  
  shapviz(S, X = X, baseline = baseline, collapse = collapse)
}
head(new_data_x)
shapAdata<-new_data_x[,-c(8,15)]
head(shapAdata)
shpCATA <- shapviz.catboost.Model(catA, X_pred = shapAdata)
head(shpCATA$X)
shplabels <- c("dyspnea","cough","age_dyspnea","altered_mental_status",
               "age_alteredmentalstatus","age_pharyngealdiscomfort","days",
               "tmax","age_cough","age_days","pharyngeal_discomfort",
               "age","age_tmax")
sv_waterfall(shpCATA,row_id = 2)
sv_force(shpCATA,row_id = 2)
sv_importance(shpCATA,kind = "beeswarm")+
  scale_y_discrete(labels = shplabels)
#
# β_model can be explained by RCS 
# calculate the delta of two model
#
dataab<-data.frame(datadddd)
dataab$pr_cat_m2<-predictions_probD
dataab$delta<-dataab$pr_cat_m2-dataab$pr_cat_m1
head(dataab)
# line model first
lmdelata <- lm(delta ~ crp_plt_ratio + nlr + pr_cat_m1, data = dataab)
summary(lmdelata)
# delta with crp_plt_ratio
plot(dataab$crp_plt_ratio, dataab$delta, main = "Delta vs CRP/PLT Ratio", xlab = "CRP/PLT Ratio", ylab = "Delta")
abline(lm(delta ~ crp_plt_ratio, data = dataab), col = "blue")
# delta with nlr
plot(dataab$nlr, dataab$delta, main = "Delta vs NLR", xlab = "NLR", ylab = "Delta")
abline(lm(delta ~ nlr, data = dataab), col = "green")
# delta with Pred_α
plot(dataab$pr_cat_m1, dataab$delta, main = "Delta vs Pred_α", xlab = "Pred_α", ylab = "Delta")
abline(lm(delta ~ pr_cat_m1, data = dataab), col = "red")
# not line，now for rcs
dd <- datadist(dataab)
options(datadist = "dd")
model_rcs <- ols(delta ~rcs(crp_plt_ratio) + rcs(nlr) + rcs(pr_cat_m1), data = dataab, x = TRUE, y = TRUE)
summary(model_rcs)
anova(model_rcs)
# 
#Analysis of Variance          Response: delta 
#Factor          d.f. Partial SS MS         F      P     
#crp_plt_ratio      4  8.7427022 2.18567555 192.49 <.0001
#Nonlinear         3  0.3955889 0.13186295  11.61 <.0001
#nlr                4  1.3567552 0.33918879  29.87 <.0001
#Nonlinear         3  0.1360527 0.04535090   3.99 0.0076
#pr_cat_m1          4  0.4329323 0.10823308   9.53 <.0001
#Nonlinear         3  0.4262000 0.14206668  12.51 <.0001
#TOTAL NONLINEAR    9  1.0336288 0.11484764  10.11 <.0001
#REGRESSION        12 17.5381101 1.46150918 128.71 <.0001
#ERROR           1768 20.0753841 0.01135486
# Pred_α with delta 
Pred_α_pred <- Predict(model_rcs, pr_cat_m1, ref.zero = TRUE)
Pred_α_plot<-ggplot() +
  geom_line(data = Pred_α_pred, aes(x = pr_cat_m1, y = yhat), color = "blue") +
  geom_ribbon(data = Pred_α_pred, aes(x = pr_cat_m1, ymin = lower, ymax = upper), alpha = 0.2, fill = "blue") +
  labs(title = "RCS Regression of Pred_α with α/β Model's Predicted Probability Delta", x = "Pred_α", y = "Predicted Delta") +
  annotate("text", x = max(Pred_α_pred$pr_cat_m1) * 0.8, y = max(Pred_α_pred$yhat) * 0.8, 
           label = paste("Non-linear F = 12.51, p < 0.001"), 
           color = "black", size = 4) +
  theme_minimal()
# crp_plt_ratio with delta 
crp_pred <- Predict(model_rcs, crp_plt_ratio, ref.zero = TRUE)
crp_plt_ratio_plot<-ggplot() +
  geom_line(data = crp_pred, aes(x = crp_plt_ratio, y = yhat), color = "red") +
  geom_ribbon(data = crp_pred, aes(x = crp_plt_ratio, ymin = lower, ymax = upper), alpha = 0.2, fill = "red") +
  labs(title = "RCS Regression of CRP/PLT with α/β Model's Predicted Probability Delta", x = "CRP/PLT", y = "Predicted Delta") +
  annotate("text", x = max(crp_pred$crp_plt_ratio) * 0.8, y = max(crp_pred$yhat) * 0.8, 
           label = paste("Non-linear F = 11.61, p < 0.001"), 
           color = "black", size = 4) +
  theme_minimal()
# nlr with delta 
nlr_pred <- Predict(model_rcs, nlr, ref.zero = TRUE)
nlr_plot<-ggplot() +
  geom_line(data = nlr_pred, aes(x = nlr, y = yhat), color = "green") +
  geom_ribbon(data = nlr_pred, aes(x = nlr, ymin = lower, ymax = upper), alpha = 0.2, fill = "green") +
  labs(title = "RCS Regression of NLR with α/β Model's Predicted Probability Delta", x = "NLR", y = "Predicted Delta") +
  annotate("text", x = max(nlr_pred$nlr) * 0.8, y = max(nlr_pred$yhat) * 0.8, 
           label = paste("Non-linear F = 3.99, p = 0.008"), 
           color = "black", size = 4) +
  theme_minimal()
combined_plot_rcs <- Pred_α_plot / crp_plt_ratio_plot / nlr_plot
combined_plot_rcs <- combined_plot_rcs & theme(plot.title = element_text(size = 12)) & 
  plot_layout(guides = "collect")
print(combined_plot_rcs)
#
# here to do lca, to annalyze the subtype 
#
head(data_waibu_qianbanjie)
datawb_comp<-data_waibu_qianbanjie
datawb_comp<-data_waibu_qianbanjie%>%
  select(feiyan,age,days,tmax,yanbubushi,kesou,qichuan,shenzhiyichang,
         age_tmax,age_days,age_shenzhiyichang,age_yanbubushi,age_kesou,age_qichuan,
         nlr,crp,plt,crp_plt_ratio)
datawb_comp$yanbubushi<-as.factor(datawb_comp$yanbubushi)
datawb_comp$kesou<-as.factor(datawb_comp$kesou)
datawb_comp$qichuan<-as.factor(datawb_comp$qichuan)
datawb_comp$shenzhiyichang<-as.factor(datawb_comp$shenzhiyichang)
wb_jx<-compareGroups(feiyan~.,data=datawb_comp)
wb_jx_table<-createTable(wb_jx,show.ratio=TRUE)
print(wb_jx_table,which.table="descr")
head(new_data_x)
head(datadddd)
data_in<-data.frame(new_data_x)
data_in$nlr<-datadddd$nlr
data_in$crp_plt_ratio<-datadddd$crp_plt_ratio
data_in$pred_α<-predictions_probA
data_in$pred_β<-predictions_probD
data_in<-data_in %>%
  select(-feiyan)
new_colnames <- c("Days", "Age", "Tmax", "Pharyngeal_discomfort", "Cough", "Dyspnea", 
                  "Altered_mental_status", "Age_Tmax", "Age_Days", 
                  "Age_Alteredmentalstatus", "Age_Pharyngealdiscomfort", "Age_Cough", 
                  "Age_Dyspnea", "Pneumonia", "NLR", "CRP_Plt_Ratio","Pred_α","Pred_β")
colnames(data_in) <- new_colnames
head(data_in)
head(data_jx)
data_in$Heat_feeling <- data_jx$fare
data_in$Cold_feeling <- data_jx$wuhan
data_in$Head_body_pain <- data_jx$toushentong
data_in$Chest_pain <- data_jx$xiongtong
data_in$Abdominal_pain <- data_jx$futong
data_in$Nasal_congestion <- data_jx$biseliuti
data_in$Chest_tightness <- data_jx$xiongmen
data_in$Nausea_and_vomiting <- data_jx$exinoutu
data_in$Diarrhea <- data_jx$fuxie
data_in$Fatigue <- data_jx$fali
data_in$Poor_appetite <- data_jx$nacha
head(data_in)
data_in$ID <- 1:nrow(data_in)
data_lca <- data_in[, c("Pharyngeal_discomfort", "Cough", "Dyspnea", "Altered_mental_status",
                        "Pneumonia", "Heat_feeling", "Cold_feeling", "Head_body_pain", "Chest_pain",
                        "Abdominal_pain", "Nasal_congestion", "Chest_tightness",
                        "Nausea_and_vomiting", "Diarrhea", "Fatigue", "Poor_appetite", "ID")]
data_lca <- na.omit(data_lca)
head(data_lca)
str(data_lca)
data_lca_transformed <- data_lca
columns <- names(data_lca_transformed)
for (col in columns) {
  if (is.factor(data_lca_transformed[[col]])) {
    data_lca_transformed[[col]] <- as.numeric(as.character(data_lca_transformed[[col]])) + 1
  } else {
    data_lca_transformed[[col]] <- data_lca_transformed[[col]] + 1
  }
}
# 2 lacent
lca_result <- poLCA(cbind(Pneumonia,Pharyngeal_discomfort, Cough, Dyspnea, Altered_mental_status,
                          Heat_feeling, Cold_feeling, Head_body_pain, Chest_pain,
                          Abdominal_pain, Nasal_congestion, Chest_tightness,
                          Nausea_and_vomiting, Diarrhea, Fatigue, Poor_appetite) ~ 1,
                    data = data_lca_transformed, nclass = 2)
summary(lca_result)
plot(lca_result)
lca_conditional_prob <- lca_result[["probs"]]
lca_prob_data <- data.frame()
for (symptom in names(lca_conditional_prob)) {
  lca_class_probs <- lca_conditional_prob[[symptom]]
  for (class in 1:2) {  # 
    lca_prob_data <- rbind(lca_prob_data, data.frame(
      Symptom = symptom,
      Class = class,
      Probability = lca_class_probs[class, "Pr(2)"]
    ))
  }
}
lca_prob_data <- dplyr::as_tibble(lca_prob_data)
class_1_probs <- lca_prob_data %>%
  filter(Class == 1) %>%
  arrange(desc(Probability))
lca_prob_data <- lca_prob_data %>%
  mutate(Symptom = factor(Symptom, levels = class_1_probs$Symptom))
ggplot(lca_prob_data, aes(x = Symptom, y = Probability, group = Class, color = as.factor(Class))) +
  geom_line(size = 1) +
  geom_point(size = 3) +
  labs(title = "LCA's Probability Difference of Pneumonia ornot Patients",
       x = "Symptom",
       y = "Probability of Symptom Occurrence",
       color = "Class") +
  theme_minimal() +
  theme(axis.text.x = element_text(angle = 60, vjust = 0.5)) +  
  scale_color_manual(values = c("blue", "red"),  
                     labels = c("1: Not Pneumonia","2: Pneumonia"))  
head(data_jx)
data_hot<-data.frame(data_jx)
data_hot$αpred<-predictions_probA
data_hot$βpred<-predictions_probD
str(data_hot)
data_hot_numeric <- data_hot
factor_columns <- sapply(data_hot, is.factor)
data_hot_numeric[factor_columns] <- lapply(data_hot[factor_columns], as.numeric)
variable_mapping <- c(feiyan = "pneunomia",days = "days",sex = "sex",age = "age",tmax = "tmax",
                      shenzhiyichang = "altered_mental_status",days = "days", yanbubushi = "pharyngeal_discomfort", 
                      kesou = "cough",qichuan = "dyspnea",sex = "sex",xuanfeijiebiao = "TCM_XFJB",
                      xinxueguan = "cardiovascular_disease",huxi = "respiratory_disease",jierezhentong = "used_antipyretics",
                      fali = "fatigue",xierejiedu = "TCM_XRJD",fare = "heat_feeling",kangshengsu = "used_antibiotics",
                      neifenmi = "endocrine_disease",toushentong = "headache_and_body_pain",shenjing = "neurological_disease",
                      fuxie = "diarrhea",yongyaoshi = "medication_history",wuhan = "cold_feeling",futong = "abdominal_pain",
                      zhongliumianyi = "oncological_or_immune_diseases",xueye = "blood_disorders",biseliuti = "nasal_congestion",
                      shenzang = "kidney_disease",exinoutu = "nausea_and_vomiting",kangbingdu = "used_antivirals",
                      xiongtong = "chest_pain",xiongmen = "chest_tightness",nacha = "poor_appetite",wenlisanhan = "TCM_WLSH",
                      αpred = "α_pred",βpred = "β_pred" )
names(data_hot_numeric) <- variable_mapping[names(data_hot_numeric)]
data_hot_numeric<-data_hot_numeric %>%
  select(-c(β_pred,α_pred))
data_hot_numeric$crp_plt_ratio<-datab$crp_plt_ratio
data_hot_numeric$nlr<-datab$nlr
data_hot_numeric$plt<-datab$plt
data_hot_numeric$crp<-datab$crp
data_hot_numeric$lym<-datab$lym
data_hot_numeric$neu<-datab$gr
data_hot_numeric$wbc<-datab$wbc
head(data_hot_numeric)
cor_matrix <- cor(data_hot_numeric, use = "complete.obs", method = "pearson")
cor_matrix_long <- melt(cor_matrix)
ggplot(cor_matrix_long, aes(x = Var1, y = Var2, fill = value)) +
  geom_tile() +
  scale_fill_gradient2(low = "blue", high = "red", mid = "white", midpoint = 0, limit = c(-1, 1)) +
  theme_minimal() +
  theme(axis.text.x = element_text(angle = 45, hjust = 1)) +
  labs(title = "Correlation Heatmap of Training Cohort", fill = "Correlation")
data_pneumonia <- data_lca[data_lca$Pneumonia == 1, ]
data_pneumonia <- data_pneumonia %>%
  mutate(across(-ID, as.factor))
str(data_pneumonia)
data_pneumonia_transformed <- data_pneumonia
columns_pneumonia <- names(data_pneumonia_transformed)
for (col in columns_pneumonia) {
  if (is.factor(data_pneumonia_transformed[[col]])) {
    data_pneumonia_transformed[[col]] <- as.numeric(as.character(data_pneumonia_transformed[[col]])) + 1
  } else {
    data_pneumonia_transformed[[col]] <- data_pneumonia_transformed[[col]] + 1
  }
}
str(data_pneumonia_transformed)
# 3 lacent
pneumonia_result <- poLCA(cbind(Pharyngeal_discomfort, Cough, Dyspnea, Altered_mental_status,
                                Heat_feeling, Cold_feeling, Head_body_pain, Chest_pain,
                                Abdominal_pain, Nasal_congestion, Chest_tightness,
                                Nausea_and_vomiting, Diarrhea, Fatigue, Poor_appetite) ~ 1,
                          data = data_pneumonia_transformed, nclass = 3)
pneumonia_result
summary(pneumonia_result)
plot(pneumonia_result)
conditional_prob <- pneumonia_result[["probs"]]
prob_data <- data.frame()
for (symptom in names(conditional_prob)) {
  class_probs <- conditional_prob[[symptom]]
  for (class in 1:3) {
    prob_data <- rbind(prob_data, data.frame(
      Symptom = symptom,
      Class = class,
      Probability = class_probs[class, "Pr(2)"]
    ))
  }
}
prob_data <- dplyr::as_tibble(prob_data)
class_3_probs <- prob_data %>%
  filter(Class == 3) %>%
  arrange(desc(Probability))
prob_data <- prob_data %>%
  mutate(Symptom = factor(Symptom, levels = class_3_probs$Symptom))
ggplot(prob_data, aes(x = Symptom, y = Probability, group = Class, color = as.factor(Class))) +
  geom_line(size = 1) +
  geom_point(size = 3) +
  labs(title = "LCA's Probability Difference of Cold/Heat Syndrome among Pneumonia Patients",
       x = "Symptom",
       y = "Probability of Symptom Occurrence",
       color = "Class") +
  theme_minimal() +
  theme(axis.text.x = element_text(angle = 60, vjust = 0.5)) +  
  scale_color_manual(values = c("darkgray","blue", "red"),  
                     labels = c("1: Cannot Differ","2: Cold Syndrome", "3: Heat Syndrome"))  
posterior_probs <- pneumonia_result[["posterior"]]
predicted_classes_lca <- apply(posterior_probs, 1, which.max)
predicted_classes_lca <- as.factor(predicted_classes_lca)
data_pneumonia$class<-predicted_classes_lca
head(data_pneumonia)
str(data_pneumonia)
data_pneumonia <- data_pneumonia %>%
  mutate(across(-ID, as.factor))
str(data_pneumonia)
result_lc <- left_join(data_in, data_pneumonia, by = "ID") 
result_lc <- na.omit(result_lc)
result_lc <- result_lc %>%
  select(-ends_with(".y"))
result_lc <- result_lc %>%
  rename_with(~ gsub("\\.x$", "", .x))
head(result_lc)
result_lc$Pneumonia<-as.factor(result_lc$Pneumonia)
result_lc$Pharyngeal_discomfort<-as.factor(result_lc$Pharyngeal_discomfort)
result_lc$Cough<-as.factor(result_lc$Cough)
result_lc$Dyspnea<-as.factor(result_lc$Dyspnea)
result_lc$Altered_mental_status<-as.factor(result_lc$Altered_mental_status)
result_lc$Days<-as.numeric(result_lc$Days)
result_lc$Age<-as.numeric(result_lc$Age)
result_lc$Age_Days<-as.numeric(result_lc$Age_Days)
result_lc$Age_Alteredmentalstatus<-as.numeric(result_lc$Age_Alteredmentalstatus)
result_lc$Age_Pharyngealdiscomfort<-as.numeric(result_lc$Age_Pharyngealdiscomfort)
result_lc$Age_Cough<-as.numeric(result_lc$Age_Cough)
result_lc$Age_Dyspnea<-as.numeric(result_lc$Age_Dyspnea)
str(result_lc)
result_lc <- result_lc %>%
  mutate(heat = case_when(
    class == 2 ~ 0,
    class == 3 ~ 1
  ))
result_lc <- result_lc %>%
  mutate(mentalf = case_when(
    class == 1 ~ 1,
    class == 2 ~ 0,
    class == 3 ~ 0
  ))
head(result_lc)
summary_stats <- result_lc %>%
  group_by(class) %>%
  summarise(across(where(is.numeric), list(mean = mean, median = median, sd = sd, n = ~sum(!is.na(.x)))))
print(summary_stats)
head(summary_stats)
data_lc_cp <- result_lc %>% select(heat, Pred_α, Pred_β)
data_lc_cp <- na.omit(data_lc_cp)
head(data_lc_cp)
# Pred_α difference
mw_test_α <- wilcox.test(Pred_α ~ heat, data = data_lc_cp)
print(mw_test_α)
# W = 2685, p-value = 0.1991
# Pred_β difference
mw_test_β <- wilcox.test(Pred_β ~ heat, data = data_lc_cp)
print(mw_test_β)
# W = 3078, p-value = 0.7451
# data_lc_mt
data_lc_mt <- result_lc %>% select(mentalf, Pred_α, Pred_β)
data_lc_mt <- na.omit(data_lc_mt)
head(data_lc_mt)
# Pred_α difference
mw_test_α_mt <- wilcox.test(Pred_α ~ mentalf, data = data_lc_mt)
print(mw_test_α_mt)
# W = 2851.5, p-value = 3.783e-12
# Pred_β difference
mw_test_β_mt <- wilcox.test(Pred_β ~ mentalf, data = data_lc_mt)
print(mw_test_β_mt)
# W = 2931, p-value = 9.154e-12
result_lc_cpr<-compareGroups(class~.,data=result_lc)
result_lc_cpr_table<-createTable(result_lc_cpr,show.ratio=TRUE)
print(result_lc_cpr_table,which.table="descr")
